# Supplementary material for: Functional consequences of genetic variations in DgoR, a GntR/FadR family transcriptional repressor of D-galactonate metabolism in Escherichia coli
Source: J Bacteriol. 2025 Jun 11;207(7):e00103-25. doi: 10.1128/jb.00103-25 (PMC12288454; doi:10.1128/jb.00103-25)
Supplement: Dataset S1 — Prevalence data for P24L, R71C, P92L, and A152E variations. [file jb.00103-25-s0001.xlsx]

## Sheet: Variations prevalence data (A)
	Amino acid variation in DgoR	E. coli dataset – 505 sequences (Identical protein group dataset)	Enterobacterales dataset – 1283 sequences (Identical protein group dataset)	E. coli natural isolate dataset (Data from Table S1; Galardini et al., eLife, 2017)	Phenotype	Isolation origin
	(in comparison to BW25113)	Identical protein group numbers (Total identical proteins present)	Identical protein group numbers (Total identical proteins present)	Strain carrying the respective variation
1	P24L	3(351)	4(352)	HM-50	Commensal	Asymptomatic human urine, Sweden
				UTI 83972	Commensal	Asymptomatic human urine, Sweden
2	R71C	1(32)	2(37)	ECOR-24	Commensal	Faeces of healthy women, Sweden
				IAI13	Commensal	Human faeces
3	P92L	5(2544)	5(2544)	NILS 56	Pathogenic	Human urine
4	A152E	1(139)	1(139)	ECOR-39	Commensal	Faeces of healthy women, Sweden
				ECOR-40	Commensal	Urine of women with UTI, Sweden
	For all strain information, in which the respective variation is present, please see the next sheet.

## Sheet: P24L (B)
ID	Source	Nucleotide Accession	Start	Stop	Strand	Protein	Protein Name	Organism	Strain	Assembly
114067375	RefSeq	NZ_CAJZPC010000072.1	3605	4294	+	WP_065749834.1	D-galactonate utilization transcriptional regulator DgoR	Escherichia coli		GCF_916160465.1	Present in both E. coli and Enterobacterales dataset
114067375	RefSeq	NZ_CP016546.1	4408801	4409490	-	WP_065749834.1	D-galactonate utilization transcriptional regulator DgoR	Escherichia coli	O177:H21	GCF_001693635.1	Present in both E. coli and Enterobacterales dataset
114067375	RefSeq	NZ_CP021840.1	4545595	4546284	-	WP_065749834.1	D-galactonate utilization transcriptional regulator DgoR	Escherichia coli	EC974	GCF_002196475.1	Present in both E. coli and Enterobacterales dataset
114067375	RefSeq	NZ_CP021844.1	2059744	2060433	+	WP_065749834.1	D-galactonate utilization transcriptional regulator DgoR	Escherichia coli	EC1515	GCF_002196495.1	Present in both E. coli and Enterobacterales dataset
114067375	RefSeq	NZ_CP085183.1	1949070	1949759	+	WP_065749834.1	D-galactonate utilization transcriptional regulator DgoR	Escherichia coli	EC7518	GCF_020616475.1	Present in both E. coli and Enterobacterales dataset
114067375	RefSeq	NZ_CP135706.1	1996457	1997146	-	WP_065749834.1	D-galactonate utilization transcriptional regulator DgoR	Escherichia coli	TUM1880	GCF_032384295.1	Present in both E. coli and Enterobacterales dataset
114067375	RefSeq	NZ_CP180632.1	891742	892431	+	WP_065749834.1	D-galactonate utilization transcriptional regulator DgoR	Escherichia coli	CUPS TF 6/1_01	GCF_047782795.1	Present in both E. coli and Enterobacterales dataset
114067375	RefSeq	NZ_JAGKKO010000038.1	3703	4392	+	WP_065749834.1	D-galactonate utilization transcriptional regulator DgoR	Escherichia coli	CJXMCRW820	GCF_019436725.1	Present in both E. coli and Enterobacterales dataset
114067375	RefSeq	NZ_JAJTRI010000047.1	3680	4369	+	WP_065749834.1	D-galactonate utilization transcriptional regulator DgoR	Escherichia coli	E-T159	GCF_021342255.1	Present in both E. coli and Enterobacterales dataset
114067375	RefSeq	NZ_JALPOA010000064.1	8540	9229	-	WP_065749834.1	D-galactonate utilization transcriptional regulator DgoR	Escherichia coli	G3P6	GCF_023243365.1	Present in both E. coli and Enterobacterales dataset
114067375	RefSeq	NZ_JANWPF010000104.1	1953	2642	+	WP_065749834.1	D-galactonate utilization transcriptional regulator DgoR	Escherichia coli	EC14568	GCF_027887735.1	Present in both E. coli and Enterobacterales dataset
114067375	RefSeq	NZ_JAVIRO010000138.1	739	1428	+	WP_065749834.1	D-galactonate utilization transcriptional regulator DgoR	Escherichia coli	D7	GCF_031193715.1	Present in both E. coli and Enterobacterales dataset
114067375	RefSeq	NZ_JAXBSG010000045.1	8182	8871	-	WP_065749834.1	D-galactonate utilization transcriptional regulator DgoR	Escherichia coli	22a852	GCF_037283015.1	Present in both E. coli and Enterobacterales dataset
114067375	RefSeq	NZ_JAXBSO010000048.1	7986	8675	-	WP_065749834.1	D-galactonate utilization transcriptional regulator DgoR	Escherichia coli	22a645	GCF_037285605.1	Present in both E. coli and Enterobacterales dataset
114067375	RefSeq	NZ_JBIHBE010000001.1	1905907	1906596	-	WP_065749834.1	D-galactonate utilization transcriptional regulator DgoR	Escherichia coli	CPE_E401	GCF_045585115.1	Present in both E. coli and Enterobacterales dataset
114067375	RefSeq	NZ_JBJQJA010000038.1	3715	4404	+	WP_065749834.1	D-galactonate utilization transcriptional regulator DgoR	Escherichia sp. WS1152	WS1152	GCF_046487665.1	Present in both E. coli and Enterobacterales dataset
114067375	RefSeq	NZ_JBJQLE010000049.1	3819	4508	+	WP_065749834.1	D-galactonate utilization transcriptional regulator DgoR	Escherichia sp. WS3224_2	WS3224_2	GCF_046486505.1	Present in both E. coli and Enterobacterales dataset
114067375	RefSeq	NZ_MCEJ01000030.1	1082	1771	+	WP_065749834.1	D-galactonate utilization transcriptional regulator DgoR	Escherichia coli	ZJ722	GCF_022547135.1	Present in both E. coli and Enterobacterales dataset
114067375	RefSeq	NZ_MOXW01000099.1	3752	4441	+	WP_065749834.1	D-galactonate utilization transcriptional regulator DgoR	Escherichia coli	4_Esco_CA-NL	GCF_002573075.1	Present in both E. coli and Enterobacterales dataset
114067375	RefSeq	NZ_SHGX01000065.1	8159	8848	-	WP_065749834.1	D-galactonate utilization transcriptional regulator DgoR	Escherichia coli	EC_95	GCF_004282215.1	Present in both E. coli and Enterobacterales dataset
114067375	RefSeq	NZ_SHJL01000058.1	1558	2247	+	WP_065749834.1	D-galactonate utilization transcriptional regulator DgoR	Escherichia coli	EC_24	GCF_004283775.1	Present in both E. coli and Enterobacterales dataset
114067375	RefSeq	NZ_SHJU01000062.1	8160	8849	-	WP_065749834.1	D-galactonate utilization transcriptional regulator DgoR	Escherichia coli	EC_11	GCF_004284275.1	Present in both E. coli and Enterobacterales dataset
114067375	RefSeq	NZ_SQEZ01000232.1	278	967	-	WP_065749834.1	D-galactonate utilization transcriptional regulator DgoR	Escherichia coli	NOR5_2	GCF_006233375.1	Present in both E. coli and Enterobacterales dataset
114067375	INSDC	CP016546.1	4408801	4409490	-	ANW31394.1	transcriptional regulator	Escherichia coli	O177:H21	GCA_001693635.1	Present in both E. coli and Enterobacterales dataset
114067375	INSDC	CP021840.1	4545595	4546284	-	ASA62474.1	FadR family transcriptional regulator	Escherichia coli	EC974	GCA_002196475.1	Present in both E. coli and Enterobacterales dataset
114067375	INSDC	CP021844.1	2059744	2060433	+	ASA65460.1	FadR family transcriptional regulator	Escherichia coli	EC1515	GCA_002196495.1	Present in both E. coli and Enterobacterales dataset
114067375	INSDC	AATLNS010000080.1	3604	4293	+	EFM6616687.1	D-galactonate utilization transcriptional regulator DgoR	Escherichia coli	NC_P17-16	GCA_012892675.1	Present in both E. coli and Enterobacterales dataset
114067375	INSDC	AATQYU010000079.1	10403	11092	-	EFO3534595.1	FadR family transcriptional regulator	Escherichia coli	NC_CF181	GCA_013071665.1	Present in both E. coli and Enterobacterales dataset
114067375	INSDC	ABBBQC010000070.1	3603	4292	+	EHR8630844.1	D-galactonate utilization transcriptional regulator DgoR	Escherichia coli	PSU-4437	GCA_019080225.1	Present in both E. coli and Enterobacterales dataset
114067375	INSDC	ABDCVM010000061.1	3866	4555	+	EIH9381898.1	D-galactonate utilization transcriptional regulator DgoR	Escherichia coli	AZ-TG71435	GCA_020386355.1	Present in both E. coli and Enterobacterales dataset
114067375	INSDC	ABFGOK010000051.1	6001	6690	+	EIY0253389.1	D-galactonate utilization transcriptional regulator DgoR	Escherichia coli	PSU-5087	GCA_022437205.1	Present in both E. coli and Enterobacterales dataset
114067375	INSDC	ABFGPH010000057.1	8412	9101	-	EIY0364565.1	D-galactonate utilization transcriptional regulator DgoR	Escherichia coli	PSU-5084	GCA_022437645.1	Present in both E. coli and Enterobacterales dataset
114067375	INSDC	ABFGVJ010000057.1	3754	4443	+	EIY1046449.1	D-galactonate utilization transcriptional regulator DgoR	Escherichia coli	2020HL-00930	GCA_022444485.1	Present in both E. coli and Enterobacterales dataset
114067375	INSDC	ABFLMF010000060.1	8256	8945	-	EIZ4539784.1	D-galactonate utilization transcriptional regulator DgoR	Escherichia coli	PSU-5202	GCA_022636175.1	Present in both E. coli and Enterobacterales dataset
114067375	INSDC	ABFSPA010000080.1	8412	9101	-	EJB4401180.1	D-galactonate utilization transcriptional regulator DgoR	Escherichia coli	PSU-5242	GCA_022944695.1	Present in both E. coli and Enterobacterales dataset
114067375	INSDC	ABFVMV010000062.1	5925	6614	+	EJC2685967.1	D-galactonate utilization transcriptional regulator DgoR	Escherichia coli	PSU-5247	GCA_023019325.1	Present in both E. coli and Enterobacterales dataset
114067375	INSDC	ABFVND010000098.1	1547	2236	-	EJC2714440.1	D-galactonate utilization transcriptional regulator DgoR	Escherichia coli	PSU-5251	GCA_023019425.1	Present in both E. coli and Enterobacterales dataset
114067375	INSDC	ABGBLH010000083.1	8412	9101	-	EJE0821645.1	D-galactonate utilization transcriptional regulator DgoR	Escherichia coli	PSU-5275	GCA_023282685.1	Present in both E. coli and Enterobacterales dataset
114067375	INSDC	DABIBC010000086.1	3602	4291	+	HAJ6800082.1	FadR family transcriptional regulator	Escherichia coli		GCA_013038545.1	Present in both E. coli and Enterobacterales dataset
114067375	INSDC	DABULY010000055.1	16235	16924	-	HAN4869397.1	D-galactonate utilization transcriptional regulator DgoR	Escherichia coli		GCA_014682325.1	Present in both E. coli and Enterobacterales dataset
114067375	INSDC	DABUXA010000088.1	3731	4420	+	HAN6295652.1	D-galactonate utilization transcriptional regulator DgoR	Escherichia coli	16009950_S26_L001_R1_001	GCA_014709695.1	Present in both E. coli and Enterobacterales dataset
114067375	INSDC	DABUXN010000034.1	3604	4293	+	HAN6354858.1	D-galactonate utilization transcriptional regulator DgoR	Escherichia coli	16004601_S10_L001_R1_001	GCA_014710015.1	Present in both E. coli and Enterobacterales dataset
114067375	INSDC	DABUZJ010000070.1	3908	4597	+	HAN6595762.1	D-galactonate utilization transcriptional regulator DgoR	Escherichia coli	DTU2017-816-PRJ1111-Escherischia-coli-360-16027457_S38_L001_R1_001	GCA_014710475.1	Present in both E. coli and Enterobacterales dataset
114067375	INSDC	DABUZN010000065.1	3604	4293	+	HAN6616519.1	D-galactonate utilization transcriptional regulator DgoR	Escherichia coli	DTU2017-811-PRJ1111-Escherischia-coli-360-16027204_S33_L001_R1_001	GCA_014711075.1	Present in both E. coli and Enterobacterales dataset
114067375	INSDC	DABVHW010000107.1	3723	4412	+	HAN7638925.1	D-galactonate utilization transcriptional regulator DgoR	Escherichia coli	DTU2017-846-PRJ1111-Escherischia-coli-360-16046790_S27_L001_R1_001	GCA_014725285.1	Present in both E. coli and Enterobacterales dataset
114067375	INSDC	DABVHY010000193.1	3600	4289	+	HAN7658853.1	D-galactonate utilization transcriptional regulator DgoR	Escherichia coli	DTU2017-847-PRJ1111-Escherischia-coli-360-16047574_S28_L001_R1_001	GCA_014725315.1	Present in both E. coli and Enterobacterales dataset
114067375	INSDC	DACACR010000052.1	3604	4293	+	HAP1924345.1	D-galactonate utilization transcriptional regulator DgoR	Escherichia coli	F2	GCA_015196745.1	Present in both E. coli and Enterobacterales dataset
114067375	INSDC	DACYOL010000055.1	3731	4420	+	HAU8099672.1	D-galactonate utilization transcriptional regulator DgoR	Escherichia coli	IHIT32015	GCA_016108725.1	Present in both E. coli and Enterobacterales dataset
114067375	INSDC	DACZEJ010000105.1	11190	11879	-	HAV0049277.1	D-galactonate utilization transcriptional regulator DgoR	Escherichia coli	B1	GCA_016155775.1	Present in both E. coli and Enterobacterales dataset
114067375	INSDC	DADDHM010000042.1	3602	4291	+	HAW1928551.1	D-galactonate utilization transcriptional regulator DgoR	Escherichia coli		GCA_016676575.1	Present in both E. coli and Enterobacterales dataset
114067375	INSDC	DADDSS010000086.1	3601	4290	+	HAW3298095.1	D-galactonate utilization transcriptional regulator DgoR	Escherichia coli		GCA_016683275.1	Present in both E. coli and Enterobacterales dataset
114067375	INSDC	DADEQB010000078.1	3731	4420	+	HAW6132929.1	D-galactonate utilization transcriptional regulator DgoR	Escherichia coli	40/16	GCA_016698085.1	Present in both E. coli and Enterobacterales dataset
114067375	INSDC	DADHDW010000077.1	3604	4293	+	HAX3852951.1	D-galactonate utilization transcriptional regulator DgoR	Escherichia coli		GCA_017003035.1	Present in both E. coli and Enterobacterales dataset
114067375	INSDC	DADPIY010000075.1	3602	4291	+	HAZ7522863.1	D-galactonate utilization transcriptional regulator DgoR	Escherichia coli		GCA_017676735.1	Present in both E. coli and Enterobacterales dataset
114067375	INSDC	DADUDN010000040.1	3604	4293	+	HBB1406056.1	D-galactonate utilization transcriptional regulator DgoR	Escherichia coli		GCA_017785235.1	Present in both E. coli and Enterobacterales dataset
114067375	INSDC	DADUEA010000073.1	8082	8771	-	HBB1467221.1	D-galactonate utilization transcriptional regulator DgoR	Escherichia coli		GCA_017785995.1	Present in both E. coli and Enterobacterales dataset
114067375	INSDC	DADVUM010000133.1	3729	4418	+	HBB6523970.1	D-galactonate utilization transcriptional regulator DgoR	Escherichia coli	Bacteria	GCA_017947505.1	Present in both E. coli and Enterobacterales dataset
114067375	INSDC	DADWON010000088.1	1193	1882	-	HBB8868620.1	D-galactonate utilization transcriptional regulator DgoR	Escherichia coli	6276	GCA_018021315.1	Present in both E. coli and Enterobacterales dataset
114067375	INSDC	DADWTO010000067.1	8082	8771	-	HBB9479673.1	D-galactonate utilization transcriptional regulator DgoR	Escherichia coli	25/16	GCA_018027835.1	Present in both E. coli and Enterobacterales dataset
114067375	INSDC	DAEFNO010000105.1	3602	4291	+	HBE4449899.1	D-galactonate utilization transcriptional regulator DgoR	Escherichia coli	DTU2018-1263-PRJ1147-Escherichia-coli-803303014	GCA_018560545.1	Present in both E. coli and Enterobacterales dataset
114067375	INSDC	DAEQZI010000049.1	3604	4293	+	HBH4336688.1	D-galactonate utilization transcriptional regulator DgoR	Escherichia coli	DTU2018-554-PRJ1121-Escherichia-coli-iso-1234E_S7_L001	GCA_019001345.1	Present in both E. coli and Enterobacterales dataset
114067375	INSDC	DAERAL010000043.1	3604	4293	+	HBH4445959.1	D-galactonate utilization transcriptional regulator DgoR	Escherichia coli	DTU2018-490-PRJ1121-Escherichia-coli-U16-0213X	GCA_019001925.1	Present in both E. coli and Enterobacterales dataset
114067375	INSDC	DAERBE010000090.1	8082	8771	-	HBH4570299.1	D-galactonate utilization transcriptional regulator DgoR	Escherichia coli	DTU2018-503-PRJ1121-Escherichia-coli-162221	GCA_019002225.1	Present in both E. coli and Enterobacterales dataset
114067375	INSDC	DAERBY010000046.1	3604	4293	+	HBH4658984.1	D-galactonate utilization transcriptional regulator DgoR	Escherichia coli	DTU2018-275-PRJ1121-Escherichia-coli-iso-1216E_S24_L001	GCA_019002705.1	Present in both E. coli and Enterobacterales dataset
114067375	INSDC	DAERCC010000053.1	21522	22211	-	HBH4724416.1	D-galactonate utilization transcriptional regulator DgoR	Escherichia coli	DTU2018-553-PRJ1121-Escerichia-coli-PYXSCM55_S6_L001	GCA_019002845.1	Present in both E. coli and Enterobacterales dataset
114067375	INSDC	DAERDI010000066.1	3604	4293	+	HBH4843794.1	D-galactonate utilization transcriptional regulator DgoR	Escherichia coli	DTU2018-329-PRJ1121-Escherichia-coli-16-AB01217-0	GCA_019003385.1	Present in both E. coli and Enterobacterales dataset
114067375	INSDC	DAERDK010000043.1	3603	4292	+	HBH4853464.1	D-galactonate utilization transcriptional regulator DgoR	Escherichia coli	DTU2018-321-PRJ1121-Escherichia-coli-iso-820E	GCA_019003465.1	Present in both E. coli and Enterobacterales dataset
114067375	INSDC	DAFAXF010000078.1	3731	4420	+	HBK2907983.1	D-galactonate utilization transcriptional regulator DgoR	Escherichia coli	HICF65	GCA_020377265.1	Present in both E. coli and Enterobacterales dataset
114067375	INSDC	DAFDVA010000067.1	3604	4293	+	HBL0514319.1	D-galactonate utilization transcriptional regulator DgoR	Escherichia coli		GCA_020871395.1	Present in both E. coli and Enterobacterales dataset
114067375	INSDC	DAFLMT010000057.1	3604	4293	+	HBM9866348.1	D-galactonate utilization transcriptional regulator DgoR	Escherichia coli	Ec38	GCA_021454045.1	Present in both E. coli and Enterobacterales dataset
114067375	INSDC	DAHAAL010000066.1	3754	4443	+	HCB3341056.1	D-galactonate utilization transcriptional regulator DgoR	Escherichia coli	156	GCA_023041715.1	Present in both E. coli and Enterobacterales dataset
114067375	INSDC	DAJJEY010000047.1	8412	9101	-	HCO5785368.1	D-galactonate utilization transcriptional regulator DgoR	Escherichia coli	IWP-065	GCA_025408685.1	Present in both E. coli and Enterobacterales dataset
114067375	INSDC	DAJJKZ010000052.1	8412	9101	-	HCO6552099.1	D-galactonate utilization transcriptional regulator DgoR	Escherichia coli	HCE-022	GCA_025412485.1	Present in both E. coli and Enterobacterales dataset
114067375	INSDC	DAJJLU010000049.1	8412	9101	-	HCO6649588.1	D-galactonate utilization transcriptional regulator DgoR	Escherichia coli	IWP-064	GCA_025413355.1	Present in both E. coli and Enterobacterales dataset
114067375	INSDC	DAJKDO010000088.1	3601	4290	+	HCO8849911.1	D-galactonate utilization transcriptional regulator DgoR	Escherichia coli	TAP18	GCA_025434635.1	Present in both E. coli and Enterobacterales dataset
114067375	INSDC	DAJKMV010000094.1	8082	8771	-	HCP0016621.1	D-galactonate utilization transcriptional regulator DgoR	Escherichia coli	HAP31	GCA_025442675.1	Present in both E. coli and Enterobacterales dataset
114067375	INSDC	DAJLXM010000070.1	3603	4292	+	HCP3710720.1	D-galactonate utilization transcriptional regulator DgoR	Escherichia coli	Undetermined	GCA_025524735.1	Present in both E. coli and Enterobacterales dataset
114067375	INSDC	DAJMED010000117.1	3602	4291	+	HCP4568114.1	D-galactonate utilization transcriptional regulator DgoR	Escherichia coli	2690	GCA_025528315.1	Present in both E. coli and Enterobacterales dataset
114067375	INSDC	DAJPIA010000064.1	3602	4291	+	HCQ3637650.1	D-galactonate utilization transcriptional regulator DgoR	Escherichia coli	microbial	GCA_025818375.1	Present in both E. coli and Enterobacterales dataset
114067375	INSDC	DAJPIC010000047.1	3604	4293	+	HCQ3642864.1	D-galactonate utilization transcriptional regulator DgoR	Escherichia coli	microbial	GCA_025818395.1	Present in both E. coli and Enterobacterales dataset
114067375	INSDC	DAJPIM010000047.1	3604	4293	+	HCQ3698778.1	D-galactonate utilization transcriptional regulator DgoR	Escherichia coli	microbial	GCA_025818615.1	Present in both E. coli and Enterobacterales dataset
114067375	INSDC	DAJPIN010000051.1	3604	4293	+	HCQ3704046.1	D-galactonate utilization transcriptional regulator DgoR	Escherichia coli	microbial	GCA_025818745.1	Present in both E. coli and Enterobacterales dataset
114067375	INSDC	DAKUKU010000060.1	8412	9101	-	HCY2566942.1	D-galactonate utilization transcriptional regulator DgoR	Escherichia coli		GCA_026777125.1	Present in both E. coli and Enterobacterales dataset
114067375	INSDC	DALYBF010000089.1	3603	4292	+	HDD9846243.1	D-galactonate utilization transcriptional regulator DgoR	Escherichia coli		GCA_027557045.1	Present in both E. coli and Enterobacterales dataset
114067375	INSDC	DANIMC010000055.1	5052	5741	+	HDK8919124.1	D-galactonate utilization transcriptional regulator DgoR	Escherichia coli		GCA_028645405.1	Present in both E. coli and Enterobacterales dataset
114067375	INSDC	DANTOJ010000020.1	83947	84636	-	HDN1321442.1	D-galactonate utilization transcriptional regulator DgoR	Escherichia coli		GCA_029039575.1	Present in both E. coli and Enterobacterales dataset
114067375	INSDC	DAODNB010000049.1	3761	4450	+	HDQ0015333.1	D-galactonate utilization transcriptional regulator DgoR	Escherichia coli		GCA_029473775.1	Present in both E. coli and Enterobacterales dataset
114067375	INSDC	DAODNJ010000068.1	3603	4292	+	HDQ0056239.1	D-galactonate utilization transcriptional regulator DgoR	Escherichia coli		GCA_029473925.1	Present in both E. coli and Enterobacterales dataset
114067375	INSDC	DAODNT010000052.1	3604	4293	+	HDQ0060838.1	D-galactonate utilization transcriptional regulator DgoR	Escherichia coli		GCA_029474145.1	Present in both E. coli and Enterobacterales dataset
114067375	INSDC	DAODPO010000052.1	3603	4292	+	HDQ0340810.1	D-galactonate utilization transcriptional regulator DgoR	Escherichia coli		GCA_029475425.1	Present in both E. coli and Enterobacterales dataset
114067375	INSDC	DAODWX010000054.1	3731	4420	+	HDQ1261006.1	D-galactonate utilization transcriptional regulator DgoR	Escherichia coli		GCA_029483585.1	Present in both E. coli and Enterobacterales dataset
114067375	INSDC	DAODYQ010000071.1	8082	8771	-	HDQ1493795.1	D-galactonate utilization transcriptional regulator DgoR	Escherichia coli		GCA_029486365.1	Present in both E. coli and Enterobacterales dataset
114067375	INSDC	DAODYT010000044.1	3761	4450	+	HDQ1508588.1	D-galactonate utilization transcriptional regulator DgoR	Escherichia coli		GCA_029486425.1	Present in both E. coli and Enterobacterales dataset
114067375	INSDC	DAOJWC010000060.1	4824	5513	+	HDS0122374.1	D-galactonate utilization transcriptional regulator DgoR	Escherichia coli		GCA_029739705.1	Present in both E. coli and Enterobacterales dataset
114067375	INSDC	DAPXGR010000039.1	3602	4291	+	HDZ7136740.1	D-galactonate utilization transcriptional regulator DgoR	Escherichia coli	Escherichia coli ARLG-6451	GCA_032257845.1	Present in both E. coli and Enterobacterales dataset
114067375	INSDC	DAYJLL010000070.1	3604	4293	+	HFJ0074965.1	D-galactonate utilization transcriptional regulator DgoR	Escherichia coli	EC18CH-0251-3	GCA_043245515.1	Present in both E. coli and Enterobacterales dataset
114067375	INSDC	DAZJCY010000092.1	3604	4293	+	HFP7330107.1	D-galactonate utilization transcriptional regulator DgoR	Escherichia coli	18EC268	GCA_043631165.1	Present in both E. coli and Enterobacterales dataset
114067375	INSDC	DBAALL010000074.1	3602	4291	+	HFU1912869.1	D-galactonate utilization transcriptional regulator DgoR	Escherichia coli	2018_10039816_1_ESBL	GCA_044035995.1	Present in both E. coli and Enterobacterales dataset
114067375	INSDC	DBAAOJ010000042.1	3604	4293	+	HFU2162016.1	D-galactonate utilization transcriptional regulator DgoR	Escherichia coli	1090M	GCA_044038595.1	Present in both E. coli and Enterobacterales dataset
114067375	INSDC	DBAAOP010000124.1	1173	1862	-	HFU2196711.1	D-galactonate utilization transcriptional regulator DgoR	Escherichia coli	ZTA18_00512EB2	GCA_044038795.1	Present in both E. coli and Enterobacterales dataset
114067375	INSDC	DBAAPA010000052.1	3604	4293	+	HFU2249892.1	D-galactonate utilization transcriptional regulator DgoR	Escherichia coli	180_3FE	GCA_044038935.1	Present in both E. coli and Enterobacterales dataset
114067375	INSDC	DBABEH010000059.1	3604	4293	+	HFU3767998.1	D-galactonate utilization transcriptional regulator DgoR	Escherichia coli	18EC88	GCA_044047595.1	Present in both E. coli and Enterobacterales dataset
114067375	INSDC	DBABLW010000094.1	3603	4292	+	HFU4256829.1	D-galactonate utilization transcriptional regulator DgoR	Escherichia coli	26_1FE	GCA_044051945.1	Present in both E. coli and Enterobacterales dataset
114067375	INSDC	DBAGJR010000074.1	3603	4292	+	HFV4592349.1	D-galactonate utilization transcriptional regulator DgoR	Escherichia coli	E-MBS1613A	GCA_044143615.1	Present in both E. coli and Enterobacterales dataset
114067375	INSDC	DBBFVR010000070.1	9337	10026	-	HGC3310879.1	D-galactonate utilization transcriptional regulator DgoR	Escherichia coli	E-MBS1728A	GCA_044694345.1	Present in both E. coli and Enterobacterales dataset
114067375	INSDC	DBBFZC010000075.1	3603	4292	+	HGC3749246.1	D-galactonate utilization transcriptional regulator DgoR	Escherichia coli	E-MBS1430A	GCA_044696125.1	Present in both E. coli and Enterobacterales dataset
114067375	INSDC	DBBVEY010000065.1	7996	8685	-	HGF6170547.1	D-galactonate utilization transcriptional regulator DgoR	Escherichia coli		GCA_045011215.1	Present in both E. coli and Enterobacterales dataset
114067375	INSDC	DBFFQX010000084.1	8082	8771	-	HGT5058356.1	D-galactonate utilization transcriptional regulator DgoR	Escherichia coli	EC01452	GCA_047583085.1	Present in both E. coli and Enterobacterales dataset
114067375	INSDC	DBFHNL010000051.1	3604	4293	+	HGU0432031.1	D-galactonate utilization transcriptional regulator DgoR	Escherichia coli	CE_211	GCA_047686355.1	Present in both E. coli and Enterobacterales dataset
114067375	INSDC	JAGKKO010000038.1	3703	4392	+	MBW7419506.1	D-galactonate utilization transcriptional regulator DgoR	Escherichia coli	CJXMCRW820	GCA_019436725.1	Present in both E. coli and Enterobacterales dataset
114067375	INSDC	JAIZIA010000060.1	8085	8774	-	MCA7091546.1	D-galactonate utilization transcriptional regulator DgoR	Escherichia coli	Ec-YP1907-198	GCA_020416965.1	Present in both E. coli and Enterobacterales dataset
114067375	INSDC	JAIZHX010000057.1	3605	4294	+	MCA7170859.1	D-galactonate utilization transcriptional regulator DgoR	Escherichia coli	Ec-YP1907-205	GCA_020416765.1	Present in both E. coli and Enterobacterales dataset
114067375	INSDC	JAJTRI010000047.1	3680	4369	+	MCE3717310.1	D-galactonate utilization transcriptional regulator DgoR	Escherichia coli	E-T159	GCA_021342255.1	Present in both E. coli and Enterobacterales dataset
114067375	INSDC	MCEJ01000030.1	1082	1771	+	MCH6726358.1	transcriptional regulator	Escherichia coli	ZJ722	GCA_022547135.1	Present in both E. coli and Enterobacterales dataset
114067375	INSDC	JALDDS010000052.1	8124	8813	-	MCI3713826.1	D-galactonate utilization transcriptional regulator DgoR	Escherichia coli	YNAE30	GCA_022696305.1	Present in both E. coli and Enterobacterales dataset
114067375	INSDC	JALLWT010000052.1	3680	4369	+	MCK2314030.1	D-galactonate utilization transcriptional regulator DgoR	Escherichia coli	ECJHJ21-12	GCA_023094605.1	Present in both E. coli and Enterobacterales dataset
114067375	INSDC	JANTIQ010000069.1	8210	8899	-	MCS0729661.1	D-galactonate utilization transcriptional regulator DgoR	Escherichia coli	4394	GCA_024752955.1	Present in both E. coli and Enterobacterales dataset
114067375	INSDC	JANTJX010000052.1	3732	4421	+	MCS0934636.1	D-galactonate utilization transcriptional regulator DgoR	Escherichia coli	4144	GCA_024754195.1	Present in both E. coli and Enterobacterales dataset
114067375	INSDC	JAPQHP010000048.1	3715	4404	+	MCY6707802.1	D-galactonate utilization transcriptional regulator DgoR	Escherichia coli	7410_EMB	GCA_026737755.1	Present in both E. coli and Enterobacterales dataset
114067375	INSDC	JAPQHO010000048.1	3715	4404	+	MCY6727254.1	D-galactonate utilization transcriptional regulator DgoR	Escherichia coli	7410_MCA	GCA_026737775.1	Present in both E. coli and Enterobacterales dataset
114067375	INSDC	JAPQGN010000044.1	8194	8883	-	MCY6851061.1	D-galactonate utilization transcriptional regulator DgoR	Escherichia coli	5391_EMB	GCA_026738305.1	Present in both E. coli and Enterobacterales dataset
114067375	INSDC	JAPQFZ010000041.1	3715	4404	+	MCY6918827.1	D-galactonate utilization transcriptional regulator DgoR	Escherichia coli	4282_EMB	GCA_026738575.1	Present in both E. coli and Enterobacterales dataset
114067375	INSDC	JANWPF010000104.1	1953	2642	+	MDA4252311.1	D-galactonate utilization transcriptional regulator DgoR	Escherichia coli	EC14568	GCA_027887735.1	Present in both E. coli and Enterobacterales dataset
114067375	INSDC	JARORZ010000054.1	8490	9179	-	MDF8825114.1	D-galactonate utilization transcriptional regulator DgoR	Escherichia coli	1100742	GCA_029455455.1	Present in both E. coli and Enterobacterales dataset
114067375	INSDC	JAVIRO010000138.1	739	1428	+	MDQ9289936.1	D-galactonate utilization transcriptional regulator DgoR	Escherichia coli	D7	GCA_031193715.1	Present in both E. coli and Enterobacterales dataset
114067375	INSDC	JALLIH010000031.1	8210	8899	-	MEB6757831.1	D-galactonate utilization transcriptional regulator DgoR	Escherichia coli	IN141	GCA_035788775.1	Present in both E. coli and Enterobacterales dataset
114067375	INSDC	JBFZOK010000185.1	115	804	-	MEX9532371.1	D-galactonate utilization transcriptional regulator DgoR	Escherichia coli	fly-266	GCA_041090775.1	Present in both E. coli and Enterobacterales dataset
114067375	INSDC	JBGJOW010000065.1	3816	4505	+	MEZ3109312.1	D-galactonate utilization transcriptional regulator DgoR	Escherichia coli	S3-AB0-26	GCA_041361265.1	Present in both E. coli and Enterobacterales dataset
114067375	INSDC	JBJQLE010000049.1	3819	4508	+	MFO9958614.1	D-galactonate utilization transcriptional regulator DgoR	Escherichia sp. WS3224_2	WS3224_2	GCA_046486505.1	Present in both E. coli and Enterobacterales dataset
114067375	INSDC	JBJQJA010000038.1	3715	4404	+	MFP0181410.1	D-galactonate utilization transcriptional regulator DgoR	Escherichia sp. WS1152	WS1152	GCA_046487665.1	Present in both E. coli and Enterobacterales dataset
114067375	INSDC	JBKGOX010000073.1	2634	3323	-	MFP2623044.1	D-galactonate utilization transcriptional regulator DgoR	Escherichia coli	B0034358	GCA_046518095.1	Present in both E. coli and Enterobacterales dataset
114067375	INSDC	MOXW01000099.1	3752	4441	+	PGG41591.1	transcriptional regulator	Escherichia coli	4_Esco_CA-NL	GCA_002573075.1	Present in both E. coli and Enterobacterales dataset
114067375	INSDC	SHGX01000065.1	8159	8848	-	RZV98668.1	FadR family transcriptional regulator	Escherichia coli	EC_95	GCA_004282215.1	Present in both E. coli and Enterobacterales dataset
114067375	INSDC	SHJL01000058.1	1558	2247	+	RZZ05523.1	FadR family transcriptional regulator	Escherichia coli	EC_24	GCA_004283775.1	Present in both E. coli and Enterobacterales dataset
114067375	INSDC	SHJU01000062.1	8160	8849	-	RZZ91853.1	FadR family transcriptional regulator	Escherichia coli	EC_11	GCA_004284275.1	Present in both E. coli and Enterobacterales dataset
114067375	INSDC	CP085183.1	1949070	1949759	+	UDM25885.1	D-galactonate utilization transcriptional regulator DgoR	Escherichia coli	EC7518	GCA_020616475.1	Present in both E. coli and Enterobacterales dataset
114067375	INSDC	CP135706.1	1996457	1997146	-	WNU74060.1	D-galactonate utilization transcriptional regulator DgoR	Escherichia coli	TUM1880	GCA_032384295.1	Present in both E. coli and Enterobacterales dataset
114067375	INSDC	CP163825.1	5180967	5181656	+	XJM10491.1	D-galactonate utilization transcriptional regulator DgoR	Escherichia coli	OXEC-1	GCA_045041455.1	Present in both E. coli and Enterobacterales dataset
114067375	INSDC	CP180632.1	891742	892431	+	XON43702.1	D-galactonate utilization transcriptional regulator DgoR	Escherichia coli	CUPS TF 6/1_01	GCA_047782795.1	Present in both E. coli and Enterobacterales dataset
17137702	RefSeq	NC_017631.1	4245047	4245736	-	WP_000174294.1	D-galactonate utilization transcriptional regulator DgoR	Escherichia coli ABU 83972	ABU 83972	GCF_000148365.1	Present in both E. coli and Enterobacterales dataset
17137702	RefSeq	NZ_BGTN01000045.1	15144	15833	-	WP_000174294.1	D-galactonate utilization transcriptional regulator DgoR	Escherichia coli	TUM18630	GCF_003301175.1	Present in both E. coli and Enterobacterales dataset
17137702	RefSeq	NZ_CAXVGT010000001.1	2705520	2706209	-	WP_000174294.1	D-galactonate utilization transcriptional regulator DgoR	Escherichia coli		GCF_964257875.1	Present in both E. coli and Enterobacterales dataset
17137702	RefSeq	NZ_CP019392.1	867836	868525	+	WP_000174294.1	D-galactonate utilization transcriptional regulator DgoR	Escherichia coli	XH992	GCF_016806045.1	Present in both E. coli and Enterobacterales dataset
17137702	RefSeq	NZ_CP058220.1	8569	9258	+	WP_000174294.1	D-galactonate utilization transcriptional regulator DgoR	Escherichia coli	83972	GCF_021559815.1	Present in both E. coli and Enterobacterales dataset
17137702	RefSeq	NZ_CP095448.1	8473	9162	+	WP_000174294.1	D-galactonate utilization transcriptional regulator DgoR	Escherichia coli	LS45	GCF_023022925.1	Present in both E. coli and Enterobacterales dataset
17137702	RefSeq	NZ_GG669101.1	479699	480388	-	WP_000174294.1	D-galactonate utilization transcriptional regulator DgoR	Escherichia coli 83972	83972	GCF_000159295.1	Present in both E. coli and Enterobacterales dataset
17137702	RefSeq	NZ_JACUWS010000015.1	38991	39680	-	WP_000174294.1	D-galactonate utilization transcriptional regulator DgoR	Escherichia coli	BA1067	GCF_014495655.1	Present in both E. coli and Enterobacterales dataset
17137702	RefSeq	NZ_JACUWY010000009.1	71587	72276	+	WP_000174294.1	D-galactonate utilization transcriptional regulator DgoR	Escherichia coli	BA1314	GCF_014495505.1	Present in both E. coli and Enterobacterales dataset
17137702	RefSeq	NZ_JAGMJT010000020.1	69532	70221	+	WP_000174294.1	D-galactonate utilization transcriptional regulator DgoR	Escherichia coli	LN100	GCF_022975295.1	Present in both E. coli and Enterobacterales dataset
17137702	RefSeq	NZ_JAGMJU010000020.1	69532	70221	+	WP_000174294.1	D-galactonate utilization transcriptional regulator DgoR	Escherichia coli	LN101	GCF_022975215.1	Present in both E. coli and Enterobacterales dataset
17137702	RefSeq	NZ_JAHASE010000026.1	8175	8864	-	WP_000174294.1	D-galactonate utilization transcriptional regulator DgoR	Escherichia coli	SD2018LL316	GCF_024353905.1	Present in both E. coli and Enterobacterales dataset
17137702	RefSeq	NZ_JAJGXU010000015.1	71604	72293	+	WP_000174294.1	D-galactonate utilization transcriptional regulator DgoR	Escherichia coli	S7EE	GCF_020786435.1	Present in both E. coli and Enterobacterales dataset
17137702	RefSeq	NZ_JAMGWM010000032.1	69504	70193	+	WP_000174294.1	D-galactonate utilization transcriptional regulator DgoR	Escherichia coli	LS57	GCF_023534375.1	Present in both E. coli and Enterobacterales dataset
17137702	RefSeq	NZ_JAMGWN010000039.1	69504	70193	+	WP_000174294.1	D-galactonate utilization transcriptional regulator DgoR	Escherichia coli	LS56	GCF_023534385.1	Present in both E. coli and Enterobacterales dataset
17137702	RefSeq	NZ_JAMGWO010000026.1	69505	70194	+	WP_000174294.1	D-galactonate utilization transcriptional regulator DgoR	Escherichia coli	LS55	GCF_023534435.1	Present in both E. coli and Enterobacterales dataset
17137702	RefSeq	NZ_JAMGWP010000036.1	69504	70193	+	WP_000174294.1	D-galactonate utilization transcriptional regulator DgoR	Escherichia coli	LS54	GCF_023534495.1	Present in both E. coli and Enterobacterales dataset
17137702	RefSeq	NZ_JAMGWQ010000025.1	69504	70193	+	WP_000174294.1	D-galactonate utilization transcriptional regulator DgoR	Escherichia coli	LS53	GCF_023534515.1	Present in both E. coli and Enterobacterales dataset
17137702	RefSeq	NZ_JAMGWR010000035.1	69505	70194	+	WP_000174294.1	D-galactonate utilization transcriptional regulator DgoR	Escherichia coli	LS49	GCF_023534465.1	Present in both E. coli and Enterobacterales dataset
17137702	RefSeq	NZ_JAMGWS010000017.1	69505	70194	+	WP_000174294.1	D-galactonate utilization transcriptional regulator DgoR	Escherichia coli	LS48	GCF_023534485.1	Present in both E. coli and Enterobacterales dataset
17137702	RefSeq	NZ_JAMGWT010000030.1	69504	70193	+	WP_000174294.1	D-galactonate utilization transcriptional regulator DgoR	Escherichia coli	LS47	GCF_023534535.1	Present in both E. coli and Enterobacterales dataset
17137702	RefSeq	NZ_JAMGWV010000020.1	2910	3599	-	WP_000174294.1	D-galactonate utilization transcriptional regulator DgoR	Escherichia coli	LS44	GCF_023534585.1	Present in both E. coli and Enterobacterales dataset
17137702	RefSeq	NZ_JAMGXA010000033.1	2910	3599	-	WP_000174294.1	D-galactonate utilization transcriptional regulator DgoR	Escherichia coli	JX143	GCF_023534665.1	Present in both E. coli and Enterobacterales dataset
17137702	RefSeq	NZ_JAMGXT010000032.1	69504	70193	+	WP_000174294.1	D-galactonate utilization transcriptional regulator DgoR	Escherichia coli	LS57	GCF_023535045.1	Present in both E. coli and Enterobacterales dataset
17137702	RefSeq	NZ_JAMGXU010000039.1	69504	70193	+	WP_000174294.1	D-galactonate utilization transcriptional regulator DgoR	Escherichia coli	LS56	GCF_023535105.1	Present in both E. coli and Enterobacterales dataset
17137702	RefSeq	NZ_JAMGXV010000026.1	69505	70194	+	WP_000174294.1	D-galactonate utilization transcriptional regulator DgoR	Escherichia coli	LS55	GCF_023535145.1	Present in both E. coli and Enterobacterales dataset
17137702	RefSeq	NZ_JAMGXW010000036.1	69504	70193	+	WP_000174294.1	D-galactonate utilization transcriptional regulator DgoR	Escherichia coli	LS54	GCF_023535165.1	Present in both E. coli and Enterobacterales dataset
17137702	RefSeq	NZ_JAMGXX010000025.1	69504	70193	+	WP_000174294.1	D-galactonate utilization transcriptional regulator DgoR	Escherichia coli	LS53	GCF_023535185.1	Present in both E. coli and Enterobacterales dataset
17137702	RefSeq	NZ_JAMGXY010000035.1	69505	70194	+	WP_000174294.1	D-galactonate utilization transcriptional regulator DgoR	Escherichia coli	LS49	GCF_023535305.1	Present in both E. coli and Enterobacterales dataset
17137702	RefSeq	NZ_JAMGXZ010000017.1	69505	70194	+	WP_000174294.1	D-galactonate utilization transcriptional regulator DgoR	Escherichia coli	LS48	GCF_023535215.1	Present in both E. coli and Enterobacterales dataset
17137702	RefSeq	NZ_JAMGYA010000030.1	69504	70193	+	WP_000174294.1	D-galactonate utilization transcriptional regulator DgoR	Escherichia coli	LS47	GCF_023535205.1	Present in both E. coli and Enterobacterales dataset
17137702	RefSeq	NZ_JAMGYC010000043.1	69504	70193	+	WP_000174294.1	D-galactonate utilization transcriptional regulator DgoR	Escherichia coli	LS45	GCF_023535265.1	Present in both E. coli and Enterobacterales dataset
17137702	RefSeq	NZ_JAMGYD010000020.1	2910	3599	-	WP_000174294.1	D-galactonate utilization transcriptional regulator DgoR	Escherichia coli	LS44	GCF_023535285.1	Present in both E. coli and Enterobacterales dataset
17137702	RefSeq	NZ_JAMGYI010000033.1	2910	3599	-	WP_000174294.1	D-galactonate utilization transcriptional regulator DgoR	Escherichia coli	JX143	GCF_023535395.1	Present in both E. coli and Enterobacterales dataset
17137702	RefSeq	NZ_JAYWTC010000045.1	41321	42010	-	WP_000174294.1	D-galactonate utilization transcriptional regulator DgoR	Escherichia coli	2020-12	GCF_036016415.1	Present in both E. coli and Enterobacterales dataset
17137702	RefSeq	NZ_JBCGQF010000024.1	1211	1900	-	WP_000174294.1	D-galactonate utilization transcriptional regulator DgoR	Escherichia coli	GX67	GCF_046367905.1	Present in both E. coli and Enterobacterales dataset
17137702	RefSeq	NZ_JBJQLK010000001.1	468435	469124	-	WP_000174294.1	D-galactonate utilization transcriptional regulator DgoR	Escherichia sp. WS3345	WS3345	GCF_046486425.1	Present in both E. coli and Enterobacterales dataset
17137702	RefSeq	NZ_KE701816.1	485620	486309	-	WP_000174294.1	D-galactonate utilization transcriptional regulator DgoR	Escherichia coli UMEA 3173-1	UMEA 3173-1	GCF_000460535.1	Present in both E. coli and Enterobacterales dataset
17137702	RefSeq	NZ_MOLH01000021.1	69603	70292	+	WP_000174294.1	D-galactonate utilization transcriptional regulator DgoR	Escherichia coli	685	GCF_001894705.1	Present in both E. coli and Enterobacterales dataset
17137702	RefSeq	NZ_QESI01000009.1	121303	121992	-	WP_000174294.1	D-galactonate utilization transcriptional regulator DgoR	Escherichia coli	348_3	GCF_004664515.1	Present in both E. coli and Enterobacterales dataset
17137702	RefSeq	NZ_RIAO01000017.1	69448	70137	+	WP_000174294.1	D-galactonate utilization transcriptional regulator DgoR	Escherichia coli	L906	GCF_004117895.1	Present in both E. coli and Enterobacterales dataset
17137702	RefSeq	NZ_RXLG01000028.1	24237	24926	-	WP_000174294.1	D-galactonate utilization transcriptional regulator DgoR	Escherichia coli	1CT 22A	GCF_016805805.1	Present in both E. coli and Enterobacterales dataset
17137702	INSDC	CP001671.1	4245047	4245736	-	ADN48610.1	transcriptional repressor for galactonate utilization GntR family	Escherichia coli ABU 83972	ABU 83972	GCA_000148365.1	Present in both E. coli and Enterobacterales dataset
17137702	INSDC	CP021193.1	2532814	2533503	+	AWR81958.1	transcriptional regulator	Escherichia coli	H17	GCA_003194125.1	Present in both E. coli and Enterobacterales dataset
17137702	INSDC	AAABNT010000019.1	13698	14387	-	EAA4630214.1	FadR family transcriptional regulator	Escherichia coli	548307	GCA_004181105.1	Present in both E. coli and Enterobacterales dataset
17137702	INSDC	ACGN01000006.1	132222	132911	-	EEJ49659.1	FCD domain protein	Escherichia coli 83972	83972	GCA_000159295.1	Present in both E. coli and Enterobacterales dataset
17137702	INSDC	GG669101.1	479699	480388	-	EEJ49659.1	FCD domain protein	Escherichia coli 83972	83972	GCA_000159295.1	Present in both E. coli and Enterobacterales dataset
17137702	INSDC	AAQZUC010000018.1	11774	12463	-	EER3793447.1	D-galactonate utilization transcriptional regulator DgoR	Escherichia coli	PNUSAE035311	GCA_011854725.1	Present in both E. coli and Enterobacterales dataset
17137702	INSDC	AARFQL010000007.1	200676	201365	-	EET4311712.1	D-galactonate utilization transcriptional regulator DgoR	Escherichia coli	734515	GCA_011936045.1	Present in both E. coli and Enterobacterales dataset
17137702	INSDC	AARGCC010000004.1	199479	200168	-	EET5746242.1	D-galactonate utilization transcriptional regulator DgoR	Escherichia coli	742448	GCA_011942265.1	Present in both E. coli and Enterobacterales dataset
17137702	INSDC	AARZOI010000006.1	125176	125865	-	EEZ6722050.1	D-galactonate utilization transcriptional regulator DgoR	Escherichia coli	PNUSAE012970	GCA_012215225.1	Present in both E. coli and Enterobacterales dataset
17137702	INSDC	AARWWU010000005.1	199486	200175	-	EFA2255704.1	D-galactonate utilization transcriptional regulator DgoR	Escherichia coli	527586	GCA_012238445.1	Present in both E. coli and Enterobacterales dataset
17137702	INSDC	AASCDH010000004.1	310113	310802	-	EFA8975972.1	D-galactonate utilization transcriptional regulator DgoR	Escherichia coli	PNUSAE011801	GCA_012266185.1	Present in both E. coli and Enterobacterales dataset
17137702	INSDC	AASLOY010000018.1	11774	12463	-	EFD9457811.1	D-galactonate utilization transcriptional regulator DgoR	Escherichia coli	PNUSAE005985	GCA_012418005.1	Present in both E. coli and Enterobacterales dataset
17137702	INSDC	AASSSC010000032.1	11774	12463	-	EFG3615960.1	D-galactonate utilization transcriptional regulator DgoR	Escherichia coli	131988	GCA_012554185.1	Present in both E. coli and Enterobacterales dataset
17137702	INSDC	AATEJP010000004.1	199839	200528	-	EFK1858254.1	D-galactonate utilization transcriptional regulator DgoR	Escherichia coli	267732	GCA_012747565.1	Present in both E. coli and Enterobacterales dataset
17137702	INSDC	AATNYM010000033.1	34716	35405	+	EFN3692917.1	D-galactonate utilization transcriptional regulator DgoR	Escherichia coli	u1421eb	GCA_012977385.1	Present in both E. coli and Enterobacterales dataset
17137702	INSDC	AAVPXI010000011.1	70552	71241	-	EGD0187570.1	D-galactonate utilization transcriptional regulator DgoR	Escherichia coli	AUSMDU00014277	GCA_014345455.1	Present in both E. coli and Enterobacterales dataset
17137702	INSDC	AAVVXT010000007.1	199491	200180	-	EGE8486420.1	D-galactonate utilization transcriptional regulator DgoR	Escherichia coli	H131640071	GCA_014447175.1	Present in both E. coli and Enterobacterales dataset
17137702	INSDC	AAWYTQ010000005.1	199490	200179	-	EGN2977111.1	D-galactonate utilization transcriptional regulator DgoR	Escherichia coli	993692	GCA_015191085.1	Present in both E. coli and Enterobacterales dataset
17137702	INSDC	AAXDBP010000008.1	108315	109004	-	EGO5184438.1	D-galactonate utilization transcriptional regulator DgoR	Escherichia coli	u1018eb	GCA_015294125.1	Present in both E. coli and Enterobacterales dataset
17137702	INSDC	AAXDTD010000011.1	87904	88593	-	EGO7050593.1	D-galactonate utilization transcriptional regulator DgoR	Escherichia coli	PNUSAE064083	GCA_015323905.1	Present in both E. coli and Enterobacterales dataset
17137702	INSDC	AAYPWV010000016.1	13224	13913	+	EGZ5246444.1	D-galactonate utilization transcriptional regulator DgoR	Escherichia coli		GCA_016568595.1	Present in both E. coli and Enterobacterales dataset
17137702	INSDC	AAYPXM010000015.1	61837	62526	-	EGZ5361925.1	D-galactonate utilization transcriptional regulator DgoR	Escherichia coli		GCA_016568975.1	Present in both E. coli and Enterobacterales dataset
17137702	INSDC	AAYWCL010000009.1	91815	92504	-	EHB3226505.1	D-galactonate utilization transcriptional regulator DgoR	Escherichia coli	PNUSAE026145	GCA_016965055.1	Present in both E. coli and Enterobacterales dataset
17137702	INSDC	ABADNC010000035.1	26767	27456	+	EHK9593206.1	D-galactonate utilization transcriptional regulator DgoR	Escherichia coli	u1405eb	GCA_018085065.1	Present in both E. coli and Enterobacterales dataset
17137702	INSDC	ABBOOU010000003.1	199481	200170	-	EHV9217998.1	D-galactonate utilization transcriptional regulator DgoR	Escherichia coli	1289740	GCA_019434945.1	Present in both E. coli and Enterobacterales dataset
17137702	INSDC	ABBWGX010000003.1	424645	425334	-	EHY1906517.1	D-galactonate utilization transcriptional regulator DgoR	Escherichia coli	RM9085	GCA_019568715.1	Present in both E. coli and Enterobacterales dataset
17137702	INSDC	ABBYGE010000002.1	424645	425334	-	EHY7939053.1	D-galactonate utilization transcriptional regulator DgoR	Escherichia coli	PNUSAE080005	GCA_019602515.1	Present in both E. coli and Enterobacterales dataset
17137702	INSDC	ABCXGQ010000022.1	69481	70170	+	EIG0458042.1	D-galactonate utilization transcriptional regulator DgoR	Escherichia coli	u978eb	GCA_020288745.1	Present in both E. coli and Enterobacterales dataset
17137702	INSDC	ABCXHX010000033.1	34716	35405	+	EIG0614161.1	D-galactonate utilization transcriptional regulator DgoR	Escherichia coli	u1414eb	GCA_020289405.1	Present in both E. coli and Enterobacterales dataset
17137702	INSDC	ABDCST010000025.1	11774	12463	-	EIH9002085.1	D-galactonate utilization transcriptional regulator DgoR	Escherichia coli	PNUSAE001018	GCA_020384835.1	Present in both E. coli and Enterobacterales dataset
17137702	INSDC	ABFUOB010000005.1	120092	120781	-	EJB9942932.1	D-galactonate utilization transcriptional regulator DgoR	Escherichia coli	LSI_123	GCA_022983915.1	Present in both E. coli and Enterobacterales dataset
17137702	INSDC	ABIZRU010000003.1	424979	425668	-	EKA3813108.1	D-galactonate utilization transcriptional regulator DgoR	Escherichia coli	PNUSAE118366	GCA_025848435.1	Present in both E. coli and Enterobacterales dataset
17137702	INSDC	ABMVIC010000001.1	468322	469011	-	ELH2323449.1	D-galactonate utilization transcriptional regulator DgoR	Escherichia coli	TBXC125	GCA_031893445.1	Present in both E. coli and Enterobacterales dataset
17137702	INSDC	ABNHOO010000023.1	11691	12380	-	ELK6853148.1	D-galactonate utilization transcriptional regulator DgoR	Escherichia coli	PNUSAE144632	GCA_032332415.1	Present in both E. coli and Enterobacterales dataset
17137702	INSDC	ABSBZO010000012.1	87915	88604	-	EMZ1839870.1	D-galactonate utilization transcriptional regulator DgoR	Escherichia coli	PNUSAE180151	GCA_039555885.1	Present in both E. coli and Enterobacterales dataset
17137702	INSDC	ABSZPK010000004.1	180477	181166	-	ENG2873803.1	D-galactonate utilization transcriptional regulator DgoR	Escherichia coli	1537203	GCA_040234965.1	Present in both E. coli and Enterobacterales dataset
17137702	INSDC	ABTEXB010000004.1	199791	200480	-	ENH8459170.1	D-galactonate utilization transcriptional regulator DgoR	Escherichia coli	1541762	GCA_040414985.1	Present in both E. coli and Enterobacterales dataset
17137702	INSDC	ABTNRR010000015.1	48280	48969	-	ENK3750780.1	D-galactonate utilization transcriptional regulator DgoR	Escherichia coli	24KS03PC01-EC	GCA_040747655.1	Present in both E. coli and Enterobacterales dataset
17137702	INSDC	ABTXEC010000013.1	61420	62109	-	ENN2657123.1	D-galactonate utilization transcriptional regulator DgoR	Escherichia coli	24MDARD240	GCA_041085275.1	Present in both E. coli and Enterobacterales dataset
17137702	INSDC	ABUCXY010000003.1	231938	232627	-	ENO9554143.1	D-galactonate utilization transcriptional regulator DgoR	Escherichia coli	1585767	GCA_041338275.1	Present in both E. coli and Enterobacterales dataset
17137702	INSDC	ABWBSU010000014.1	57651	58340	-	EOA7314151.1	D-galactonate utilization transcriptional regulator DgoR	Escherichia coli	1632702	GCA_044446145.1	Present in both E. coli and Enterobacterales dataset
17137702	INSDC	ABXTEF010000003.1	424645	425334	-	EOK4231004.1	D-galactonate utilization transcriptional regulator DgoR	Escherichia coli	PNUSAE202301	GCA_047680695.1	Present in both E. coli and Enterobacterales dataset
17137702	INSDC	ABXWTC010000020.1	34416	35105	-	EOM8488854.1	D-galactonate utilization transcriptional regulator DgoR	Shigella flexneri	PNUSAE205559		Present in both E. coli and Enterobacterales dataset
17137702	INSDC	AWBX01000028.1	132127	132816	-	EQX38908.1	transcriptional regulator	Escherichia coli UMEA 3173-1	UMEA 3173-1	GCA_000460535.1	Present in both E. coli and Enterobacterales dataset
17137702	INSDC	KE701816.1	485620	486309	-	EQX38908.1	transcriptional regulator	Escherichia coli UMEA 3173-1	UMEA 3173-1	GCA_000460535.1	Present in both E. coli and Enterobacterales dataset
17137702	INSDC	DADPJS010000009.1	132402	133091	-	HAZ7614614.1	D-galactonate utilization transcriptional regulator DgoR	Escherichia coli		GCA_017677565.1	Present in both E. coli and Enterobacterales dataset
17137702	INSDC	DADPOH010000008.1	20014	20703	-	HAZ8142948.1	D-galactonate utilization transcriptional regulator DgoR	Escherichia coli		GCA_017682545.1	Present in both E. coli and Enterobacterales dataset
17137702	INSDC	DADQYJ010000008.1	132211	132900	-	HBA1326758.1	D-galactonate utilization transcriptional regulator DgoR	Escherichia coli		GCA_017714655.1	Present in both E. coli and Enterobacterales dataset
17137702	INSDC	DAERGQ010000014.1	28992	29681	-	HBH5269415.1	D-galactonate utilization transcriptional regulator DgoR	Escherichia coli	O87:H16	GCA_019023285.1	Present in both E. coli and Enterobacterales dataset
17137702	INSDC	DAEVZW010000005.1	69481	70170	+	HBI9897492.1	D-galactonate utilization transcriptional regulator DgoR	Escherichia coli		GCA_019962735.1	Present in both E. coli and Enterobacterales dataset
17137702	INSDC	DAEWDQ010000005.1	114478	115167	-	HBJ0351708.1	D-galactonate utilization transcriptional regulator DgoR	Escherichia coli		GCA_019980745.1	Present in both E. coli and Enterobacterales dataset
17137702	INSDC	DAEWDY010000014.1	48677	49366	-	HBJ0386138.1	D-galactonate utilization transcriptional regulator DgoR	Escherichia coli		GCA_019980925.1	Present in both E. coli and Enterobacterales dataset
17137702	INSDC	DAHBSQ010000009.1	180602	181291	-	HCB8727989.1	D-galactonate utilization transcriptional regulator DgoR	Escherichia coli	610	GCA_023199975.1	Present in both E. coli and Enterobacterales dataset
17137702	INSDC	DAHLVI010000025.1	59056	59745	+	HCE3916034.1	D-galactonate utilization transcriptional regulator DgoR	Escherichia coli	Microbial	GCA_023825495.1	Present in both E. coli and Enterobacterales dataset
17137702	INSDC	DAJFTM010000103.1	12993	13682	+	HCN4658930.1	D-galactonate utilization transcriptional regulator DgoR	Escherichia coli	UCBerkS12	GCA_025276035.1	Present in both E. coli and Enterobacterales dataset
17137702	INSDC	DAJFUQ010000040.1	27122	27811	+	HCN4801216.1	D-galactonate utilization transcriptional regulator DgoR	Escherichia coli	UCBerktjj369	GCA_025276755.1	Present in both E. coli and Enterobacterales dataset
17137702	INSDC	DAJFVK010000058.1	23004	23693	+	HCN4869313.1	D-galactonate utilization transcriptional regulator DgoR	Escherichia coli	UCBerktjj410	GCA_025277165.1	Present in both E. coli and Enterobacterales dataset
17137702	INSDC	DAJFVJ010000026.1	69481	70170	+	HCN4898163.1	D-galactonate utilization transcriptional regulator DgoR	Escherichia coli	UCBerktjj409	GCA_025277145.1	Present in both E. coli and Enterobacterales dataset
17137702	INSDC	DAJFZI010000045.1	23274	23963	+	HCN5395178.1	D-galactonate utilization transcriptional regulator DgoR	Escherichia coli	UCBerkY9	GCA_025279215.1	Present in both E. coli and Enterobacterales dataset
17137702	INSDC	DAJFZQ010000065.1	23007	23696	+	HCN5441383.1	D-galactonate utilization transcriptional regulator DgoR	Escherichia coli	UCBerkZ15	GCA_025279395.1	Present in both E. coli and Enterobacterales dataset
17137702	INSDC	DAJGAC010000008.1	129362	130051	-	HCN5489908.1	D-galactonate utilization transcriptional regulator DgoR	Escherichia coli	UCBerkZ8	GCA_025279595.1	Present in both E. coli and Enterobacterales dataset
17137702	INSDC	DAJGDI010000044.1	39488	40177	+	HCN5884075.1	D-galactonate utilization transcriptional regulator DgoR	Escherichia coli	UCBerktjj503	GCA_025281415.1	Present in both E. coli and Enterobacterales dataset
17137702	INSDC	DAJGHH010000072.1	22722	23411	+	HCN6382295.1	D-galactonate utilization transcriptional regulator DgoR	Escherichia coli	UCBerkU8	GCA_025283315.1	Present in both E. coli and Enterobacterales dataset
17137702	INSDC	DAJGHM010000027.1	27146	27835	+	HCN6401933.1	D-galactonate utilization transcriptional regulator DgoR	Escherichia coli	UCBerkUU4	GCA_025283475.1	Present in both E. coli and Enterobacterales dataset
17137702	INSDC	DAJGIL010000059.1	27056	27745	+	HCN6531330.1	D-galactonate utilization transcriptional regulator DgoR	Escherichia coli	UCBerkX8	GCA_025283935.1	Present in both E. coli and Enterobacterales dataset
17137702	INSDC	DAJGIR010000073.1	22821	23510	+	HCN6555261.1	D-galactonate utilization transcriptional regulator DgoR	Escherichia coli	UCBerkY16	GCA_025284135.1	Present in both E. coli and Enterobacterales dataset
17137702	INSDC	DAJGJH010000072.1	23052	23741	+	HCN6636565.1	D-galactonate utilization transcriptional regulator DgoR	Escherichia coli	UCBerkP16	GCA_025284415.1	Present in both E. coli and Enterobacterales dataset
17137702	INSDC	DAJGMA010000018.1	69471	70160	+	HCN6974409.1	D-galactonate utilization transcriptional regulator DgoR	Escherichia coli	UCBerkRS1348	GCA_025286215.1	Present in both E. coli and Enterobacterales dataset
17137702	INSDC	DAJGMI010000016.1	69320	70009	+	HCN7018117.1	D-galactonate utilization transcriptional regulator DgoR	Escherichia coli	UCBerkRS1342	GCA_025286175.1	Present in both E. coli and Enterobacterales dataset
17137702	INSDC	DAJGMJ010000019.1	69481	70170	+	HCN7023426.1	D-galactonate utilization transcriptional regulator DgoR	Escherichia coli	UCBerkRS1343	GCA_025286235.1	Present in both E. coli and Enterobacterales dataset
17137702	INSDC	DAJGMN010000025.1	69481	70170	+	HCN7039476.1	D-galactonate utilization transcriptional regulator DgoR	Escherichia coli	UCBerkRS1341	GCA_025286155.1	Present in both E. coli and Enterobacterales dataset
17137702	INSDC	DAJGMP010000018.1	69481	70170	+	HCN7043248.1	D-galactonate utilization transcriptional regulator DgoR	Escherichia coli	UCBerkRS1347	GCA_025286255.1	Present in both E. coli and Enterobacterales dataset
17137702	INSDC	DAJGMO010000019.1	69481	70170	+	HCN7053291.1	D-galactonate utilization transcriptional regulator DgoR	Escherichia coli	UCBerkRS1345	GCA_025286195.1	Present in both E. coli and Enterobacterales dataset
17137702	INSDC	DAJGMQ010000021.1	69481	70170	+	HCN7067341.1	D-galactonate utilization transcriptional regulator DgoR	Escherichia coli	UCBerkRS1349	GCA_025286275.1	Present in both E. coli and Enterobacterales dataset
17137702	INSDC	DAJGPV010000100.1	13011	13700	+	HCN7468119.1	D-galactonate utilization transcriptional regulator DgoR	Escherichia coli	UCBerkA3	GCA_025287895.1	Present in both E. coli and Enterobacterales dataset
17137702	INSDC	DAJGQB010000070.1	22968	23657	+	HCN7486861.1	D-galactonate utilization transcriptional regulator DgoR	Escherichia coli	UCBerkK21	GCA_025288035.1	Present in both E. coli and Enterobacterales dataset
17137702	INSDC	DAJGRV010000070.1	22999	23688	+	HCN7707170.1	D-galactonate utilization transcriptional regulator DgoR	Escherichia coli	UCBerkNN15	GCA_025288975.1	Present in both E. coli and Enterobacterales dataset
17137702	INSDC	DAJGUF010000092.1	12991	13680	+	HCN8002855.1	D-galactonate utilization transcriptional regulator DgoR	Escherichia coli	UCBerkM1	GCA_025292255.1	Present in both E. coli and Enterobacterales dataset
17137702	INSDC	DAJGUG010000090.1	12978	13667	+	HCN8007574.1	D-galactonate utilization transcriptional regulator DgoR	Escherichia coli	UCBerkM13	GCA_025292295.1	Present in both E. coli and Enterobacterales dataset
17137702	INSDC	DAJGUJ010000080.1	22986	23675	+	HCN8021728.1	D-galactonate utilization transcriptional regulator DgoR	Escherichia coli	UCBerkM15	GCA_025292435.1	Present in both E. coli and Enterobacterales dataset
17137702	INSDC	DAJGWN010000126.1	13040	13729	+	HCN8273621.1	D-galactonate utilization transcriptional regulator DgoR	Escherichia coli	UCBerkRR16	GCA_025294535.1	Present in both E. coli and Enterobacterales dataset
17137702	INSDC	DAJHAU010000080.1	22719	23408	+	HCN8815808.1	D-galactonate utilization transcriptional regulator DgoR	Escherichia coli	UCBerkJJ23	GCA_025296835.1	Present in both E. coli and Enterobacterales dataset
17137702	INSDC	DAJHBY010000109.1	12986	13675	+	HCN8973610.1	D-galactonate utilization transcriptional regulator DgoR	Escherichia coli	UCBerkMM23	GCA_025297475.1	Present in both E. coli and Enterobacterales dataset
17137702	INSDC	DAJHDV010000062.1	22982	23671	+	HCN9189065.1	D-galactonate utilization transcriptional regulator DgoR	Escherichia coli	UCBerkCC8	GCA_025298415.1	Present in both E. coli and Enterobacterales dataset
17137702	INSDC	DAJHHC010000085.1	22996	23685	+	HCN9598448.1	D-galactonate utilization transcriptional regulator DgoR	Escherichia coli	UCBerkNN8	GCA_025300355.1	Present in both E. coli and Enterobacterales dataset
17137702	INSDC	DAJHHG010000111.1	13019	13708	+	HCN9623079.1	D-galactonate utilization transcriptional regulator DgoR	Escherichia coli	UCBerkO13	GCA_025300475.1	Present in both E. coli and Enterobacterales dataset
17137702	INSDC	DAJHKF010000029.1	69481	70170	+	HCO0000870.1	D-galactonate utilization transcriptional regulator DgoR	Escherichia coli	UCBerkDD7	GCA_025304385.1	Present in both E. coli and Enterobacterales dataset
17137702	INSDC	DAJHKI010000076.1	22976	23665	+	HCO0039853.1	D-galactonate utilization transcriptional regulator DgoR	Escherichia coli	UCBerkG19	GCA_025304475.1	Present in both E. coli and Enterobacterales dataset
17137702	INSDC	DAJHMP010000082.1	23001	23690	+	HCO0307027.1	D-galactonate utilization transcriptional regulator DgoR	Escherichia coli	UCBerkJ20	GCA_025306295.1	Present in both E. coli and Enterobacterales dataset
17137702	INSDC	DAJHPT010000076.1	22965	23654	+	HCO0709190.1	D-galactonate utilization transcriptional regulator DgoR	Escherichia coli	UCBerkQQ9	GCA_025314295.1	Present in both E. coli and Enterobacterales dataset
17137702	INSDC	DAJMIE010000034.1	39559	40248	+	HCP5075447.1	D-galactonate utilization transcriptional regulator DgoR	Escherichia coli		GCA_025564865.1	Present in both E. coli and Enterobacterales dataset
17137702	INSDC	DAJMIK010000027.1	69481	70170	+	HCP5099943.1	D-galactonate utilization transcriptional regulator DgoR	Escherichia coli		GCA_025565065.1	Present in both E. coli and Enterobacterales dataset
17137702	INSDC	DAJMIJ010000036.1	39581	40270	+	HCP5110035.1	D-galactonate utilization transcriptional regulator DgoR	Escherichia coli		GCA_025565025.1	Present in both E. coli and Enterobacterales dataset
17137702	INSDC	DAJMIY010000028.1	69481	70170	+	HCP5172959.1	D-galactonate utilization transcriptional regulator DgoR	Escherichia coli		GCA_025565485.1	Present in both E. coli and Enterobacterales dataset
17137702	INSDC	DAJNEG010000002.1	425436	426125	-	HCP7721203.1	D-galactonate utilization transcriptional regulator DgoR	Escherichia coli		GCA_025625285.1	Present in both E. coli and Enterobacterales dataset
17137702	INSDC	DAJOYO010000006.1	88731	89420	-	HCQ2988273.1	D-galactonate utilization transcriptional regulator DgoR	Escherichia coli		GCA_025699925.1	Present in both E. coli and Enterobacterales dataset
17137702	INSDC	DAKUGL010000006.1	224481	225170	-	HCY2037149.1	D-galactonate utilization transcriptional regulator DgoR	Escherichia coli		GCA_026774825.1	Present in both E. coli and Enterobacterales dataset
17137702	INSDC	DAKZWN010000003.1	407271	407960	-	HCZ3481388.1	D-galactonate utilization transcriptional regulator DgoR	Escherichia coli	CFIAFB20160269	GCA_026889255.1	Present in both E. coli and Enterobacterales dataset
17137702	INSDC	DALYCF010000006.1	82321	83010	-	HDD9979717.1	D-galactonate utilization transcriptional regulator DgoR	Escherichia coli		GCA_027557915.1	Present in both E. coli and Enterobacterales dataset
17137702	INSDC	DANMJV010000008.1	199802	200491	-	HDL6416987.1	D-galactonate utilization transcriptional regulator DgoR	Escherichia coli		GCA_028830075.1	Present in both E. coli and Enterobacterales dataset
17137702	INSDC	DANMLG010000002.1	407281	407970	-	HDL6557231.1	D-galactonate utilization transcriptional regulator DgoR	Escherichia coli		GCA_028831495.1	Present in both E. coli and Enterobacterales dataset
17137702	INSDC	DAODQI010000024.1	69481	70170	+	HDQ0423055.1	D-galactonate utilization transcriptional regulator DgoR	Escherichia coli		GCA_029475825.1	Present in both E. coli and Enterobacterales dataset
17137702	INSDC	DAOEDW010000004.1	199839	200528	-	HDQ2127866.1	D-galactonate utilization transcriptional regulator DgoR	Escherichia coli	609	GCA_029489745.1	Present in both E. coli and Enterobacterales dataset
17137702	INSDC	DAOFOQ010000010.1	126107	126796	-	HDQ6482806.1	D-galactonate utilization transcriptional regulator DgoR	Escherichia coli O87:H16	93_C6	GCA_029618945.1	Present in both E. coli and Enterobacterales dataset
17137702	INSDC	DAOFOU010000004.1	407272	407961	-	HDQ6486016.1	D-galactonate utilization transcriptional regulator DgoR	Escherichia coli O87:H16	60_B2	GCA_029618965.1	Present in both E. coli and Enterobacterales dataset
17137702	INSDC	DAOFOV010000003.1	407272	407961	-	HDQ6509192.1	D-galactonate utilization transcriptional regulator DgoR	Escherichia coli O87:H16	76_B6	GCA_029619005.1	Present in both E. coli and Enterobacterales dataset
17137702	INSDC	DAOFPG010000003.1	407205	407894	-	HDQ6558923.1	D-galactonate utilization transcriptional regulator DgoR	Escherichia coli O87:H16	764_D10	GCA_029619685.1	Present in both E. coli and Enterobacterales dataset
17137702	INSDC	DAOFPR010000007.1	193145	193834	-	HDQ6614642.1	D-galactonate utilization transcriptional regulator DgoR	Escherichia coli O87:H16	92_C5	GCA_029619865.1	Present in both E. coli and Enterobacterales dataset
17137702	INSDC	DAPHWE010000007.1	111788	112477	-	HDV5200092.1	D-galactonate utilization transcriptional regulator DgoR	Escherichia coli	141370	GCA_031329935.1	Present in both E. coli and Enterobacterales dataset
17137702	INSDC	DAQMAS010000066.1	22966	23655	+	HED4635328.1	D-galactonate utilization transcriptional regulator DgoR	Escherichia coli	ECCL_11	GCA_032999325.1	Present in both E. coli and Enterobacterales dataset
17137702	INSDC	DARAXC010000017.1	41686	42375	-	HEG0703519.1	D-galactonate utilization transcriptional regulator DgoR	Escherichia coli		GCA_033384795.1	Present in both E. coli and Enterobacterales dataset
17137702	INSDC	DAXLJT010000018.1	59049	59738	-	HFD3091984.1	D-galactonate utilization transcriptional regulator DgoR	Escherichia coli	C187	GCA_042763395.1	Present in both E. coli and Enterobacterales dataset
17137702	INSDC	DAXUHD010000002.1	407278	407967	-	HFF3236221.1	D-galactonate utilization transcriptional regulator DgoR	Escherichia coli	CFIAFB20210012	GCA_042950025.1	Present in both E. coli and Enterobacterales dataset
17137702	INSDC	DAZGYS010000022.1	41686	42375	-	HFP1037961.1	D-galactonate utilization transcriptional regulator DgoR	Escherichia coli		GCA_043608025.1	Present in both E. coli and Enterobacterales dataset
17137702	INSDC	DAZZOI010000019.1	39020	39709	-	HFT9541455.1	D-galactonate utilization transcriptional regulator DgoR	Escherichia coli		GCA_044020215.1	Present in both E. coli and Enterobacterales dataset
17137702	INSDC	DBBRPP010000013.1	40668	41357	-	HGE5785911.1	D-galactonate utilization transcriptional regulator DgoR	Escherichia coli	VUTI1527	GCA_044949805.1	Present in both E. coli and Enterobacterales dataset
17137702	INSDC	DBFGBX010000007.1	132402	133091	-	HGT6392811.1	D-galactonate utilization transcriptional regulator DgoR	Escherichia coli		GCA_047597125.1	Present in both E. coli and Enterobacterales dataset
17137702	INSDC	DAZFKD020000010.1	13474	14163	+	HGU4066725.1	D-galactonate utilization transcriptional regulator DgoR	Escherichia coli		GCA_043586425.2	Present in both E. coli and Enterobacterales dataset
17137702	INSDC	DBFKIL010000038.1	27189	27878	+	HGU8942851.1	D-galactonate utilization transcriptional regulator DgoR	Escherichia coli		GCA_047796845.1	Present in both E. coli and Enterobacterales dataset
17137702	INSDC	DBFLOV010000005.1	69481	70170	+	HGV2877036.1	D-galactonate utilization transcriptional regulator DgoR	Escherichia coli	UCBerkRS2557		Present in both E. coli and Enterobacterales dataset
17137702	INSDC	DBFLYT010000025.1	69480	70169	+	HGV3949937.1	D-galactonate utilization transcriptional regulator DgoR	Escherichia coli	354		Present in both E. coli and Enterobacterales dataset
17137702	INSDC	JACDVB010000030.1	69789	70478	+	MBA0911375.1	D-galactonate utilization transcriptional regulator DgoR	Escherichia coli	PE01_380	GCA_013520155.1	Present in both E. coli and Enterobacterales dataset
17137702	INSDC	JACUWY010000009.1	71587	72276	+	MBC9656242.1	D-galactonate utilization transcriptional regulator DgoR	Escherichia coli	BA1314	GCA_014495505.1	Present in both E. coli and Enterobacterales dataset
17137702	INSDC	JACUWS010000015.1	38991	39680	-	MBC9685019.1	D-galactonate utilization transcriptional regulator DgoR	Escherichia coli	BA1067	GCA_014495655.1	Present in both E. coli and Enterobacterales dataset
17137702	INSDC	RXLG01000028.1	24237	24926	-	MBM0536110.1	FadR family transcriptional regulator	Escherichia coli	1CT 22A	GCA_016805805.1	Present in both E. coli and Enterobacterales dataset
17137702	INSDC	JACIUG010000015.1	71620	72309	+	MBZ9451932.1	D-galactonate utilization transcriptional regulator DgoR	Escherichia coli	STEC877	GCA_020149125.1	Present in both E. coli and Enterobacterales dataset
17137702	INSDC	JACIUF010000015.1	71620	72309	+	MBZ9466895.1	D-galactonate utilization transcriptional regulator DgoR	Escherichia coli	STEC919	GCA_020149145.1	Present in both E. coli and Enterobacterales dataset
17137702	INSDC	JAJGXU010000015.1	71604	72293	+	MCC4700422.1	D-galactonate utilization transcriptional regulator DgoR	Escherichia coli	S7EE	GCA_020786435.1	Present in both E. coli and Enterobacterales dataset
17137702	INSDC	JAHVQQ010000003.1	71828	72517	+	MCD3899086.1	D-galactonate utilization transcriptional regulator DgoR	Escherichia coli	20_B_1_3_3	GCA_021080345.1	Present in both E. coli and Enterobacterales dataset
17137702	INSDC	JAHVQL010000003.1	71828	72517	+	MCD3909364.1	D-galactonate utilization transcriptional regulator DgoR	Escherichia coli	21_B_30_1_1	GCA_021080245.1	Present in both E. coli and Enterobacterales dataset
17137702	INSDC	JAHVQW010000003.1	71828	72517	+	MCD3934533.1	D-galactonate utilization transcriptional regulator DgoR	Escherichia coli	18_B_11_4_3	GCA_021080485.1	Present in both E. coli and Enterobacterales dataset
17137702	INSDC	JAHVRA010000003.1	71763	72452	+	MCD3955048.1	D-galactonate utilization transcriptional regulator DgoR	Escherichia coli	17_B_13_2_2	GCA_021080545.1	Present in both E. coli and Enterobacterales dataset
17137702	INSDC	JAHVUA010000003.1	426589	427278	-	MCD4357651.1	D-galactonate utilization transcriptional regulator DgoR	Escherichia coli	03_A_6_2_4	GCA_021082745.1	Present in both E. coli and Enterobacterales dataset
17137702	INSDC	JAMGXV010000026.1	69505	70194	+	MCL7101614.1	D-galactonate utilization transcriptional regulator DgoR	Escherichia coli	LS55	GCA_023535145.1	Present in both E. coli and Enterobacterales dataset
17137702	INSDC	JAMGXT010000032.1	69504	70193	+	MCL7107355.1	D-galactonate utilization transcriptional regulator DgoR	Escherichia coli	LS57	GCA_023535045.1	Present in both E. coli and Enterobacterales dataset
17137702	INSDC	JAMGXU010000039.1	69504	70193	+	MCL7117658.1	D-galactonate utilization transcriptional regulator DgoR	Escherichia coli	LS56	GCA_023535105.1	Present in both E. coli and Enterobacterales dataset
17137702	INSDC	JAMGXX010000025.1	69504	70193	+	MCL7130830.1	D-galactonate utilization transcriptional regulator DgoR	Escherichia coli	LS53	GCA_023535185.1	Present in both E. coli and Enterobacterales dataset
17137702	INSDC	JAMGXW010000036.1	69504	70193	+	MCL7147173.1	D-galactonate utilization transcriptional regulator DgoR	Escherichia coli	LS54	GCA_023535165.1	Present in both E. coli and Enterobacterales dataset
17137702	INSDC	JAMGXZ010000017.1	69505	70194	+	MCL7150745.1	D-galactonate utilization transcriptional regulator DgoR	Escherichia coli	LS48	GCA_023535215.1	Present in both E. coli and Enterobacterales dataset
17137702	INSDC	JAMGYA010000030.1	69504	70193	+	MCL7157094.1	D-galactonate utilization transcriptional regulator DgoR	Escherichia coli	LS47	GCA_023535205.1	Present in both E. coli and Enterobacterales dataset
17137702	INSDC	JAMGXY010000035.1	69505	70194	+	MCL7162899.1	D-galactonate utilization transcriptional regulator DgoR	Escherichia coli	LS49	GCA_023535305.1	Present in both E. coli and Enterobacterales dataset
17137702	INSDC	JAMGYB010000057.1	2910	3599	-	MCL7168211.1	D-galactonate utilization transcriptional regulator DgoR	Escherichia coli	LS46	GCA_023535245.1	Present in both E. coli and Enterobacterales dataset
17137702	INSDC	JAMGYC010000043.1	69504	70193	+	MCL7182392.1	D-galactonate utilization transcriptional regulator DgoR	Escherichia coli	LS45	GCA_023535265.1	Present in both E. coli and Enterobacterales dataset
17137702	INSDC	JAMGYD010000020.1	2910	3599	-	MCL7185649.1	D-galactonate utilization transcriptional regulator DgoR	Escherichia coli	LS44	GCA_023535285.1	Present in both E. coli and Enterobacterales dataset
17137702	INSDC	JAMGYI010000033.1	2910	3599	-	MCL7205026.1	D-galactonate utilization transcriptional regulator DgoR	Escherichia coli	JX143	GCA_023535395.1	Present in both E. coli and Enterobacterales dataset
17137702	INSDC	JAMGWM010000032.1	69504	70193	+	MCL7275943.1	D-galactonate utilization transcriptional regulator DgoR	Escherichia coli	LS57	GCA_023534375.1	Present in both E. coli and Enterobacterales dataset
17137702	INSDC	JAMGWN010000039.1	69504	70193	+	MCL7286860.1	D-galactonate utilization transcriptional regulator DgoR	Escherichia coli	LS56	GCA_023534385.1	Present in both E. coli and Enterobacterales dataset
17137702	INSDC	JAMGWO010000026.1	69505	70194	+	MCL7290766.1	D-galactonate utilization transcriptional regulator DgoR	Escherichia coli	LS55	GCA_023534435.1	Present in both E. coli and Enterobacterales dataset
17137702	INSDC	JAMGWP010000036.1	69504	70193	+	MCL7296980.1	D-galactonate utilization transcriptional regulator DgoR	Escherichia coli	LS54	GCA_023534495.1	Present in both E. coli and Enterobacterales dataset
17137702	INSDC	JAMGWQ010000025.1	69504	70193	+	MCL7300721.1	D-galactonate utilization transcriptional regulator DgoR	Escherichia coli	LS53	GCA_023534515.1	Present in both E. coli and Enterobacterales dataset
17137702	INSDC	JAMGWR010000035.1	69505	70194	+	MCL7307670.1	D-galactonate utilization transcriptional regulator DgoR	Escherichia coli	LS49	GCA_023534465.1	Present in both E. coli and Enterobacterales dataset
17137702	INSDC	JAMGWT010000030.1	69504	70193	+	MCL7312053.1	D-galactonate utilization transcriptional regulator DgoR	Escherichia coli	LS47	GCA_023534535.1	Present in both E. coli and Enterobacterales dataset
17137702	INSDC	JAMGWU010000057.1	2910	3599	-	MCL7322684.1	D-galactonate utilization transcriptional regulator DgoR	Escherichia coli	LS46	GCA_023534565.1	Present in both E. coli and Enterobacterales dataset
17137702	INSDC	JAMGWV010000020.1	2910	3599	-	MCL7325861.1	D-galactonate utilization transcriptional regulator DgoR	Escherichia coli	LS44	GCA_023534585.1	Present in both E. coli and Enterobacterales dataset
17137702	INSDC	JAMGWS010000017.1	69505	70194	+	MCL7335378.1	D-galactonate utilization transcriptional regulator DgoR	Escherichia coli	LS48	GCA_023534485.1	Present in both E. coli and Enterobacterales dataset
17137702	INSDC	JAMGXA010000033.1	2910	3599	-	MCL7356986.1	D-galactonate utilization transcriptional regulator DgoR	Escherichia coli	JX143	GCA_023534665.1	Present in both E. coli and Enterobacterales dataset
17137702	INSDC	JAMHFB010000912.1	404	1093	-	MCO1586652.1	D-galactonate utilization transcriptional regulator DgoR	Escherichia coli	LS43	GCA_023896935.1	Present in both E. coli and Enterobacterales dataset
17137702	INSDC	JAHASE010000026.1	8175	8864	-	MCQ0099465.1	D-galactonate utilization transcriptional regulator DgoR	Escherichia coli	SD2018LL316	GCA_024353905.1	Present in both E. coli and Enterobacterales dataset
17137702	INSDC	SYXT01000032.1	36764	37453	+	MDN0516602.1	FadR family transcriptional regulator	Escherichia coli	SAP0539	GCA_030390975.1	Present in both E. coli and Enterobacterales dataset
17137702	INSDC	JAYWTC010000045.1	41321	42010	-	MEC5362986.1	D-galactonate utilization transcriptional regulator DgoR	Escherichia coli	2020-12	GCA_036016415.1	Present in both E. coli and Enterobacterales dataset
17137702	INSDC	JBCGQF010000024.1	1211	1900	-	MFO4179192.1	D-galactonate utilization transcriptional regulator DgoR	Escherichia coli	GX67	GCA_046367905.1	Present in both E. coli and Enterobacterales dataset
17137702	INSDC	JBJQLK010000001.1	468435	469124	-	MFO9863447.1	D-galactonate utilization transcriptional regulator DgoR	Escherichia sp. WS3345	WS3345	GCA_046486425.1	Present in both E. coli and Enterobacterales dataset
17137702	INSDC	JBKGPM010000050.1	3715	4404	+	MFP2540892.1	D-galactonate utilization transcriptional regulator DgoR	Escherichia coli	CE_2629h	GCA_046517515.1	Present in both E. coli and Enterobacterales dataset
17137702	INSDC	MOLH01000021.1	69603	70292	+	OJS76135.1	transcriptional regulator	Escherichia coli	685	GCA_001894705.1	Present in both E. coli and Enterobacterales dataset
17137702	INSDC	CP019392.1	867836	868525	+	QRF45253.1	transcriptional regulator	Escherichia coli	XH992	GCA_016806045.1	Present in both E. coli and Enterobacterales dataset
17137702	INSDC	RIAO01000017.1	69448	70137	+	RXK23096.1	FadR family transcriptional regulator	Escherichia coli	L906	GCA_004117895.1	Present in both E. coli and Enterobacterales dataset
17137702	INSDC	QESI01000009.1	121303	121992	-	TFX88155.1	FadR family transcriptional regulator	Escherichia coli	348_3	GCA_004664515.1	Present in both E. coli and Enterobacterales dataset
17137702	INSDC	CP058220.1	8569	9258	+	UJL96153.1	D-galactonate utilization transcriptional regulator DgoR	Escherichia coli	83972	GCA_021559815.1	Present in both E. coli and Enterobacterales dataset
17137702	INSDC	CP095448.1	8473	9162	+	UOY83964.1	D-galactonate utilization transcriptional regulator DgoR	Escherichia coli	LS45	GCA_023022925.1	Present in both E. coli and Enterobacterales dataset
823430495	RefSeq	NZ_JAXBSS010000065.1	3703	4392	+	WP_337453480.1	D-galactonate utilization transcriptional regulator DgoR	Escherichia coli	22a594	GCF_037285745.1	Present in both E. coli and Enterobacterales dataset
260776798	INSDC	AAHDUI010000019.1	15025	15714	-	EBU9835409.1	FadR family transcriptional regulator	Salmonella enterica subsp. enterica serovar Braenderup	275953	GCA_007151735.1	Present only in enterobacterales dataset

## Sheet: R71C (C)
ID	Source	Nucleotide Accession	Start	Stop	Strand	Protein	Protein Name	Organism	Strain	Assembly
76973711	RefSeq	NZ_CAJSJP010000103.1	42344	43033	-	WP_044065578.1	D-galactonate utilization transcriptional regulator DgoR	Escherichia coli		GCF_907176055.1	Present in both E.coli and Enterobacterales dataset
76973711	RefSeq	NZ_JAAQGI010000025.1	24329	25018	+	WP_044065578.1	D-galactonate utilization transcriptional regulator DgoR	Escherichia coli	RS3-1	GCF_011605005.1	Present in both E.coli and Enterobacterales dataset
76973711	RefSeq	NZ_JACAHP010000021.1	43615	44304	-	WP_044065578.1	D-galactonate utilization transcriptional regulator DgoR	Escherichia coli	405	GCF_030325035.1	Present in both E.coli and Enterobacterales dataset
76973711	RefSeq	NZ_JALMEK010000022.1	24329	25018	+	WP_044065578.1	D-galactonate utilization transcriptional regulator DgoR	Escherichia coli	JZ27	GCF_025176605.1	Present in both E.coli and Enterobacterales dataset
76973711	RefSeq	NZ_JAPCKC010000001.1	8570	9259	+	WP_044065578.1	D-galactonate utilization transcriptional regulator DgoR	Escherichia coli	GD21SC1747T	GCF_025909795.1	Present in both E.coli and Enterobacterales dataset
76973711	RefSeq	NZ_JBICQW010000057.1	14017	14706	-	WP_044065578.1	D-galactonate utilization transcriptional regulator DgoR	Escherichia coli	RF_PN22F001_01	GCF_043109265.1	Present in both E.coli and Enterobacterales dataset
76973711	RefSeq	NZ_JSKE01000058.1	35361	36050	-	WP_044065578.1	D-galactonate utilization transcriptional regulator DgoR	Escherichia coli	upec-235	GCF_000778375.1	Present in both E.coli and Enterobacterales dataset
76973711	RefSeq	NZ_LYAM01000055.1	13921	14610	-	WP_044065578.1	D-galactonate utilization transcriptional regulator DgoR	Escherichia coli	ECOR24	GCF_002190595.1	Present in both E.coli and Enterobacterales dataset
76973711	RefSeq	NZ_NQBG01000071.1	80719	81408	+	WP_044065578.1	D-galactonate utilization transcriptional regulator DgoR	Shigella sonnei	ECH+15	GCF_002247525.1	Present in both E.coli and Enterobacterales dataset
76973711	RefSeq	NZ_NQBH01000258.1	14017	14706	-	WP_044065578.1	D-galactonate utilization transcriptional regulator DgoR	Shigella sonnei	ECH+16	GCF_002247555.1	Present in both E.coli and Enterobacterales dataset
76973711	RefSeq	NZ_QOXJ01000020.1	13990	14679	-	WP_044065578.1	D-galactonate utilization transcriptional regulator DgoR	Escherichia coli	MOD1-ECOR24	GCF_003334085.1	Present in both E.coli and Enterobacterales dataset
76973711	INSDC	ABALWX010000015.1	42299	42988	-	EHN3618159.1	D-galactonate utilization transcriptional regulator DgoR	Escherichia coli	FSIS12139467	GCA_018358265.1	Present in both E.coli and Enterobacterales dataset
76973711	INSDC	ABFXZN010000019.1	36482	37171	-	EJC9925710.1	D-galactonate utilization transcriptional regulator DgoR	Escherichia coli	1617640	GCA_023115695.1	Present in both E.coli and Enterobacterales dataset
76973711	INSDC	DABAWC010000018.1	14658	15347	-	HAH2765587.1	transcriptional regulator	Escherichia coli	ECOR-24	GCA_012531665.1	Present in both E.coli and Enterobacterales dataset
76973711	INSDC	DABREA010000011.1	45827	46516	-	HAM4511249.1	D-galactonate utilization transcriptional regulator DgoR	Escherichia coli	IAI13	GCA_014464325.1	Present in both E.coli and Enterobacterales dataset
76973711	INSDC	DABRFA010000012.1	40529	41218	-	HAM4632761.1	D-galactonate utilization transcriptional regulator DgoR	Escherichia coli	ECOR-24	GCA_014462765.1	Present in both E.coli and Enterobacterales dataset
76973711	INSDC	DADIHE010000020.1	36860	37549	-	HAX7546138.1	D-galactonate utilization transcriptional regulator DgoR	Escherichia coli	C14	GCA_017052025.1	Present in both E.coli and Enterobacterales dataset
76973711	INSDC	DADIKB010000020.1	41139	41828	-	HAX7908162.1	D-galactonate utilization transcriptional regulator DgoR	Escherichia coli	E68	GCA_017053675.1	Present in both E.coli and Enterobacterales dataset
76973711	INSDC	DADKQV010000016.1	36860	37549	-	HAY4508912.1	D-galactonate utilization transcriptional regulator DgoR	Escherichia coli	VREC0236	GCA_017159715.1	Present in both E.coli and Enterobacterales dataset
76973711	INSDC	DAEAXD010000027.1	40318	41007	-	HBD1220434.1	D-galactonate utilization transcriptional regulator DgoR	Escherichia coli		GCA_018295765.1	Present in both E.coli and Enterobacterales dataset
76973711	INSDC	DAFGOZ010000067.1	14658	15347	-	HBL7175460.1	D-galactonate utilization transcriptional regulator DgoR	Escherichia coli		GCA_021068445.1	Present in both E.coli and Enterobacterales dataset
76973711	INSDC	DAILYK010000016.1	41139	41828	-	HCJ7599598.1	D-galactonate utilization transcriptional regulator DgoR	Escherichia coli		GCA_024634765.1	Present in both E.coli and Enterobacterales dataset
76973711	INSDC	DAYVZY010000019.1	41139	41828	-	HFM3719365.1	D-galactonate utilization transcriptional regulator DgoR	Escherichia coli		GCA_043411015.1	Present in both E.coli and Enterobacterales dataset
76973711	INSDC	JAASMH010000035.1	60018	60707	-	MBI0695932.1	D-galactonate utilization transcriptional regulator DgoR	Escherichia coli	31313964	GCA_016114535.1	Present in both E.coli and Enterobacterales dataset
76973711	INSDC	JAPCKC010000001.1	8570	9259	+	MCW1127805.1	D-galactonate utilization transcriptional regulator DgoR	Escherichia coli	GD21SC1747T	GCA_025909795.1	Present in both E.coli and Enterobacterales dataset
76973711	INSDC	JACAHP010000021.1	43615	44304	-	MDM1165814.1	D-galactonate utilization transcriptional regulator DgoR	Escherichia coli	405	GCA_030325035.1	Present in both E.coli and Enterobacterales dataset
76973711	INSDC	JBICQW010000057.1	14017	14706	-	MFG1166542.1	D-galactonate utilization transcriptional regulator DgoR	Escherichia coli	RF_PN22F001_01	GCA_043109265.1	Present in both E.coli and Enterobacterales dataset
76973711	INSDC	JAAQGI010000025.1	24329	25018	+	NHV58866.1	D-galactonate utilization transcriptional regulator DgoR	Escherichia coli	RS3-1	GCA_011605005.1	Present in both E.coli and Enterobacterales dataset
76973711	INSDC	LYAM01000055.1	13921	14610	-	OWC80848.1	transcriptional regulator	Escherichia coli	ECOR24	GCA_002190595.1	Present in both E.coli and Enterobacterales dataset
76973711	INSDC	NQBG01000071.1	80719	81408	+	OYG94057.1	FadR family transcriptional regulator	Shigella sonnei	ECH+15	GCA_002247525.1	Present in both E.coli and Enterobacterales dataset
76973711	INSDC	NQBH01000258.1	14017	14706	-	OYG97230.1	FadR family transcriptional regulator	Shigella sonnei	ECH+16	GCA_002247555.1	Present in both E.coli and Enterobacterales dataset
76973711	INSDC	QOXJ01000020.1	13990	14679	-	RCP90926.1	FadR family transcriptional regulator	Escherichia coli	MOD1-ECOR24	GCA_003334085.1	Present in both E.coli and Enterobacterales dataset
260791651	INSDC	AAHEFU010000030.1	14890	15579	-	EBV1203479.1	FadR family transcriptional regulator	Salmonella enterica subsp. enterica serovar Virchow	157316	GCA_007156945.1	Present only in Enterobacterales dataset
260791651	INSDC	ABGQPC010000015.1	14980	15669	-	EJI6742376.1	D-galactonate utilization transcriptional regulator DgoR	Salmonella enterica	PNUSAS276689	GCA_023802475.1	Present only in Enterobacterales dataset
260791651	INSDC	DACYRC010000015.1	14665	15354	-	HAU8426204.1	D-galactonate utilization transcriptional regulator DgoR	Salmonella enterica subsp. enterica serovar Dublin		GCA_016110825.1	Present only in Enterobacterales dataset
260791651	INSDC	DAXYTS010000029.1	14764	15453	-	HFG4784452.1	D-galactonate utilization transcriptional regulator DgoR	Salmonella enterica subsp. enterica serovar Bareilly	AUSMDU00083569	GCA_043028245.1	Present only in Enterobacterales dataset
260791651	INSDC	DAXZEE010000019.1	14980	15669	-	HFG5973176.1	D-galactonate utilization transcriptional regulator DgoR	Salmonella enterica subsp. enterica serovar Bareilly	AUSMDU00083560	GCA_043033685.1	Present only in Enterobacterales dataset

## Sheet: P92L (D)
ID	Source	Nucleotide Accession	Start	Stop	Strand	Protein	Protein Name	Organism	Strain	Assembly
182986653	INSDC	PVPE01000075.1	57634	58323	-	PSF73035.1	transcriptional regulator	Escherichia coli	BA14396	GCA_003007955.1	Present in both E.coli and Enterobacterales dataset
646794328	RefSeq	NZ_JBJOXL010000212.1	59570	60259	-	WP_407980321.1	D-galactonate utilization transcriptional regulator DgoR	Escherichia coli	KUI3581	GCF_045983255.1	Present in both E.coli and Enterobacterales dataset
646794328	INSDC	ABLNJL020000011.1	59570	60259	-	EKW1151303.1	D-galactonate utilization transcriptional regulator DgoR	Escherichia coli			Present in both E.coli and Enterobacterales dataset
646794328	INSDC	JBJOXL010000212.1	59570	60259	-	MFL9716451.1	D-galactonate utilization transcriptional regulator DgoR	Escherichia coli	KUI3581	GCA_045983255.1	Present in both E.coli and Enterobacterales dataset
43182598	RefSeq	NZ_AP019803.1	4277934	4278623	-	WP_021523304.1	D-galactonate utilization transcriptional regulator DgoR	Escherichia coli	KY 1497	GCF_023169585.1	Present in both E.coli and Enterobacterales dataset
43182598	RefSeq	NZ_AP022069.1	8668	9357	+	WP_021523304.1	D-galactonate utilization transcriptional regulator DgoR	Escherichia coli	WP4-W18-ESBL-09	GCF_014169115.1	Present in both E.coli and Enterobacterales dataset
43182598	RefSeq	NZ_AP022207.1	8668	9357	+	WP_021523304.1	D-galactonate utilization transcriptional regulator DgoR	Escherichia coli	WP7-S18-ESBL-09	GCF_014169575.1	Present in both E.coli and Enterobacterales dataset
43182598	RefSeq	NZ_AYOG01000016.1	58701	59390	+	WP_021523304.1	D-galactonate utilization transcriptional regulator DgoR	Escherichia coli LAU-EC5	LAU-EC5	GCF_000498875.2	Present in both E.coli and Enterobacterales dataset
43182598	RefSeq	NZ_AYOP01000017.1	58701	59390	+	WP_021523304.1	D-galactonate utilization transcriptional regulator DgoR	Escherichia coli LAU-EC4	LAU-EC4	GCF_000498835.2	Present in both E.coli and Enterobacterales dataset
43182598	RefSeq	NZ_BFCO01000079.1	49144	49833	-	WP_021523304.1	D-galactonate utilization transcriptional regulator DgoR	Escherichia coli	MH13-051M	GCF_003114975.2	Present in both E.coli and Enterobacterales dataset
43182598	RefSeq	NZ_BFHA01000004.1	59724	60413	-	WP_021523304.1	D-galactonate utilization transcriptional regulator DgoR	Escherichia coli	ECSC001	GCF_005382105.1	Present in both E.coli and Enterobacterales dataset
43182598	RefSeq	NZ_BFHL01000040.1	59729	60418	-	WP_021523304.1	D-galactonate utilization transcriptional regulator DgoR	Escherichia coli	ECSC016	GCF_005382325.1	Present in both E.coli and Enterobacterales dataset
43182598	RefSeq	NZ_BGLE01000019.1	59700	60389	-	WP_021523304.1	D-galactonate utilization transcriptional regulator DgoR	Escherichia coli	TUM14675	GCF_003175655.1	Present in both E.coli and Enterobacterales dataset
43182598	RefSeq	NZ_BGLX01000018.1	24395	25084	-	WP_021523304.1	D-galactonate utilization transcriptional regulator DgoR	Escherichia coli	TUM2750	GCF_003176415.1	Present in both E.coli and Enterobacterales dataset
43182598	RefSeq	NZ_BGNR01000003.1	25566	26255	+	WP_021523304.1	D-galactonate utilization transcriptional regulator DgoR	Escherichia coli	MH13-058M	GCF_016859925.1	Present in both E.coli and Enterobacterales dataset
43182598	RefSeq	NZ_BGPL01000095.1	24625	25314	-	WP_021523304.1	D-galactonate utilization transcriptional regulator DgoR	Escherichia coli	MH14-192M	GCF_016860225.1	Present in both E.coli and Enterobacterales dataset
43182598	RefSeq	NZ_BGPM01000032.1	29492	30181	+	WP_021523304.1	D-galactonate utilization transcriptional regulator DgoR	Escherichia coli	MH14-236M	GCF_016860245.1	Present in both E.coli and Enterobacterales dataset
43182598	RefSeq	NZ_BGSQ01000016.1	59698	60387	-	WP_021523304.1	D-galactonate utilization transcriptional regulator DgoR	Escherichia coli	TUM18607	GCF_003300245.1	Present in both E.coli and Enterobacterales dataset
43182598	RefSeq	NZ_BGSV01000013.1	57137	57826	-	WP_021523304.1	D-galactonate utilization transcriptional regulator DgoR	Escherichia coli	TUM18612	GCF_003300425.1	Present in both E.coli and Enterobacterales dataset
43182598	RefSeq	NZ_BGXR01000013.1	58638	59327	+	WP_021523304.1	D-galactonate utilization transcriptional regulator DgoR	Escherichia coli	TUM18738	GCF_003306155.1	Present in both E.coli and Enterobacterales dataset
43182598	RefSeq	NZ_BGXT01000010.1	59170	59859	+	WP_021523304.1	D-galactonate utilization transcriptional regulator DgoR	Escherichia coli	TUM18740	GCF_003306195.1	Present in both E.coli and Enterobacterales dataset
43182598	RefSeq	NZ_BGYD01000014.1	40862	41551	+	WP_021523304.1	D-galactonate utilization transcriptional regulator DgoR	Escherichia coli	TUM18750	GCF_003306395.1	Present in both E.coli and Enterobacterales dataset
43182598	RefSeq	NZ_BNFH01000001.1	3049472	3050161	-	WP_021523304.1	D-galactonate utilization transcriptional regulator DgoR	Escherichia coli	Zam_UTH_11	GCF_016586635.1	Present in both E.coli and Enterobacterales dataset
43182598	RefSeq	NZ_BNFY01000001.1	26277	26966	+	WP_021523304.1	D-galactonate utilization transcriptional regulator DgoR	Escherichia coli	Zam_UTH_31	GCF_016586975.1	Present in both E.coli and Enterobacterales dataset
43182598	RefSeq	NZ_BNJA01000001.1	8599	9288	+	WP_021523304.1	D-galactonate utilization transcriptional regulator DgoR	Escherichia coli	MY481	GCF_015472485.1	Present in both E.coli and Enterobacterales dataset
43182598	RefSeq	NZ_BTPJ01000032.1	2502	3191	+	WP_021523304.1	D-galactonate utilization transcriptional regulator DgoR	Escherichia coli O102:H6	R1104	GCF_036245545.1	Present in both E.coli and Enterobacterales dataset
43182598	RefSeq	NZ_CACRYL010000122.1	32191	32880	+	WP_021523304.1	D-galactonate utilization transcriptional regulator DgoR	Escherichia coli		GCF_902703255.1	Present in both E.coli and Enterobacterales dataset
43182598	RefSeq	NZ_CACSHK010000099.1	58579	59268	+	WP_021523304.1	D-galactonate utilization transcriptional regulator DgoR	Escherichia coli		GCF_902705595.1	Present in both E.coli and Enterobacterales dataset
43182598	RefSeq	NZ_CAJHTE010000017.1	29713	30402	+	WP_021523304.1	D-galactonate utilization transcriptional regulator DgoR	Escherichia coli	O102:H6 / fimH27 / 405 / D	GCF_905134025.1	Present in both E.coli and Enterobacterales dataset
43182598	RefSeq	NZ_CAJHTM010000020.1	27222	27911	+	WP_021523304.1	D-galactonate utilization transcriptional regulator DgoR	Escherichia coli	O102:H6 / fimH27 / 405 / D	GCF_905134145.1	Present in both E.coli and Enterobacterales dataset
43182598	RefSeq	NZ_CAJZPO010000014.1	58453	59142	+	WP_021523304.1	D-galactonate utilization transcriptional regulator DgoR	Escherichia coli		GCF_916160215.1	Present in both E.coli and Enterobacterales dataset
43182598	RefSeq	NZ_CAKNCP010000021.1	58637	59326	+	WP_021523304.1	D-galactonate utilization transcriptional regulator DgoR	Escherichia coli	cpe023	GCF_929614925.1	Present in both E.coli and Enterobacterales dataset
43182598	RefSeq	NZ_CAKNCS010000017.1	60506	61195	-	WP_021523304.1	D-galactonate utilization transcriptional regulator DgoR	Escherichia coli	cpe087	GCF_929614905.1	Present in both E.coli and Enterobacterales dataset
43182598	RefSeq	NZ_CAKNCW010000031.1	2548	3237	+	WP_021523304.1	D-galactonate utilization transcriptional regulator DgoR	Escherichia coli	cpe084	GCF_929615335.1	Present in both E.coli and Enterobacterales dataset
43182598	RefSeq	NZ_CAKNEA010000017.1	58603	59292	+	WP_021523304.1	D-galactonate utilization transcriptional regulator DgoR	Escherichia coli	cpe020	GCF_929618575.1	Present in both E.coli and Enterobacterales dataset
43182598	RefSeq	NZ_CAKNEF010000015.1	58661	59350	+	WP_021523304.1	D-galactonate utilization transcriptional regulator DgoR	Escherichia coli	cpe012	GCF_929618755.1	Present in both E.coli and Enterobacterales dataset
43182598	RefSeq	NZ_CAMPTB010000014.1	45699	46388	-	WP_021523304.1	D-galactonate utilization transcriptional regulator DgoR	Escherichia coli	NILS56:D /STw 405 /STp 44 / O102:H6	GCF_946960705.1	Present in both E.coli and Enterobacterales dataset
43182598	RefSeq	NZ_CANDXD010000001.1	3326714	3327403	+	WP_021523304.1	D-galactonate utilization transcriptional regulator DgoR	Escherichia coli	ST405	GCF_947390085.1	Present in both E.coli and Enterobacterales dataset
43182598	RefSeq	NZ_CANDXK010000001.1	8568	9257	+	WP_021523304.1	D-galactonate utilization transcriptional regulator DgoR	Escherichia coli	ST405	GCF_947390125.1	Present in both E.coli and Enterobacterales dataset
43182598	RefSeq	NZ_CANDXT010000001.1	8568	9257	+	WP_021523304.1	D-galactonate utilization transcriptional regulator DgoR	Escherichia coli	ST5954	GCF_947390355.1	Present in both E.coli and Enterobacterales dataset
43182598	RefSeq	NZ_CAXHTN010000001.1	3163723	3164412	-	WP_021523304.1	D-galactonate utilization transcriptional regulator DgoR	Escherichia coli		GCF_964019605.1	Present in both E.coli and Enterobacterales dataset
43182598	RefSeq	NZ_CP020495.1	8568	9257	+	WP_021523304.1	D-galactonate utilization transcriptional regulator DgoR	Escherichia coli	103	GCF_004564175.1	Present in both E.coli and Enterobacterales dataset
43182598	RefSeq	NZ_CP020516.1	8568	9257	+	WP_021523304.1	D-galactonate utilization transcriptional regulator DgoR	Escherichia coli	222	GCF_003031795.1	Present in both E.coli and Enterobacterales dataset
43182598	RefSeq	NZ_CP021202.1	519186	519875	-	WP_021523304.1	D-galactonate utilization transcriptional regulator DgoR	Escherichia coli	Z1002	GCF_002142675.1	Present in both E.coli and Enterobacterales dataset
43182598	RefSeq	NZ_CP022229.3	1983879	1984568	-	WP_021523304.1	D-galactonate utilization transcriptional regulator DgoR	Escherichia coli	WCHEC96200	GCF_002164635.4	Present in both E.coli and Enterobacterales dataset
43182598	RefSeq	NZ_CP023820.1	4207738	4208427	-	WP_021523304.1	D-galactonate utilization transcriptional regulator DgoR	Escherichia coli	7/2	GCF_003856675.1	Present in both E.coli and Enterobacterales dataset
43182598	RefSeq	NZ_CP023960.1	3554007	3554696	+	WP_021523304.1	D-galactonate utilization transcriptional regulator DgoR	Escherichia coli	FDAARGOS_448	GCF_002591135.1	Present in both E.coli and Enterobacterales dataset
43182598	RefSeq	NZ_CP024851.1	908799	909488	-	WP_021523304.1	D-galactonate utilization transcriptional regulator DgoR	Escherichia coli	AR_0006	GCF_002787215.1	Present in both E.coli and Enterobacterales dataset
43182598	RefSeq	NZ_CP024862.1	2422846	2423535	-	WP_021523304.1	D-galactonate utilization transcriptional regulator DgoR	Escherichia coli	AR_0015	GCF_002788115.1	Present in both E.coli and Enterobacterales dataset
43182598	RefSeq	NZ_CP025707.1	2498382	2499071	-	WP_021523304.1	D-galactonate utilization transcriptional regulator DgoR	Escherichia coli	YDC107	GCF_002925525.1	Present in both E.coli and Enterobacterales dataset
43182598	RefSeq	NZ_CP027134.1	5100375	5101064	-	WP_021523304.1	D-galactonate utilization transcriptional regulator DgoR	Escherichia coli	AR_0372	GCF_002968735.1	Present in both E.coli and Enterobacterales dataset
43182598	RefSeq	NZ_CP028589.2	8568	9257	+	WP_021523304.1	D-galactonate utilization transcriptional regulator DgoR	Escherichia coli	WCHEC4533	GCF_002164645.3	Present in both E.coli and Enterobacterales dataset
43182598	RefSeq	NZ_CP029579.1	2640320	2641009	+	WP_021523304.1	D-galactonate utilization transcriptional regulator DgoR	Escherichia coli	DA33137	GCF_003180995.1	Present in both E.coli and Enterobacterales dataset
43182598	RefSeq	NZ_CP032261.1	5028121	5028810	+	WP_021523304.1	D-galactonate utilization transcriptional regulator DgoR	Escherichia coli	AR_0067	GCF_003571785.1	Present in both E.coli and Enterobacterales dataset
43182598	RefSeq	NZ_CP032879.1	2812007	2812696	-	WP_021523304.1	D-galactonate utilization transcriptional regulator DgoR	Escherichia coli	WCHEC000837	GCF_002164595.2	Present in both E.coli and Enterobacterales dataset
43182598	RefSeq	NZ_CP033884.1	2033751	2034440	-	WP_021523304.1	D-galactonate utilization transcriptional regulator DgoR	Escherichia coli	50579417	GCF_003813145.1	Present in both E.coli and Enterobacterales dataset
43182598	RefSeq	NZ_CP041563.1	3562857	3563546	-	WP_021523304.1	D-galactonate utilization transcriptional regulator DgoR	Escherichia coli	ESBL168	GCF_007109365.1	Present in both E.coli and Enterobacterales dataset
43182598	RefSeq	NZ_CP043295.1	2639590	2640279	+	WP_021523304.1	D-galactonate utilization transcriptional regulator DgoR	Escherichia coli	WCHEC040047	GCF_022559045.1	Present in both E.coli and Enterobacterales dataset
43182598	RefSeq	NZ_CP044403.1	5074191	5074880	-	WP_021523304.1	D-galactonate utilization transcriptional regulator DgoR	Escherichia coli	NMBU-W10C18	GCF_013282355.1	Present in both E.coli and Enterobacterales dataset
43182598	RefSeq	NZ_CP049196.1	4676319	4677008	+	WP_021523304.1	D-galactonate utilization transcriptional regulator DgoR	Escherichia coli	E118	GCF_011045255.1	Present in both E.coli and Enterobacterales dataset
43182598	RefSeq	NZ_CP049197.1	4373038	4373727	+	WP_021523304.1	D-galactonate utilization transcriptional regulator DgoR	Escherichia coli	E597	GCF_011045275.1	Present in both E.coli and Enterobacterales dataset
43182598	RefSeq	NZ_CP049198.1	4071797	4072486	+	WP_021523304.1	D-galactonate utilization transcriptional regulator DgoR	Escherichia coli	E686	GCF_011045295.1	Present in both E.coli and Enterobacterales dataset
43182598	RefSeq	NZ_CP054161.1	951628	952317	+	WP_021523304.1	D-galactonate utilization transcriptional regulator DgoR	Escherichia coli	STO_Bone2	GCF_021498145.1	Present in both E.coli and Enterobacterales dataset
43182598	RefSeq	NZ_CP062930.1	8570	9259	+	WP_021523304.1	D-galactonate utilization transcriptional regulator DgoR	Escherichia coli	91A	GCF_018208335.1	Present in both E.coli and Enterobacterales dataset
43182598	RefSeq	NZ_CP062933.1	8570	9259	+	WP_021523304.1	D-galactonate utilization transcriptional regulator DgoR	Escherichia coli	71	GCF_018208315.1	Present in both E.coli and Enterobacterales dataset
43182598	RefSeq	NZ_CP062970.1	8570	9259	+	WP_021523304.1	D-galactonate utilization transcriptional regulator DgoR	Escherichia coli	188B	GCF_014898615.1	Present in both E.coli and Enterobacterales dataset
43182598	RefSeq	NZ_CP065136.1	8568	9257	+	WP_021523304.1	D-galactonate utilization transcriptional regulator DgoR	Escherichia coli	EE72d	GCF_016780725.1	Present in both E.coli and Enterobacterales dataset
43182598	RefSeq	NZ_CP069865.1	2150801	2151490	-	WP_021523304.1	D-galactonate utilization transcriptional regulator DgoR	Escherichia coli	FDAARGOS_1282	GCF_016903275.1	Present in both E.coli and Enterobacterales dataset
43182598	RefSeq	NZ_CP069957.1	3343175	3343864	+	WP_021523304.1	D-galactonate utilization transcriptional regulator DgoR	Escherichia coli	FDAARGOS_1279	GCF_016903595.1	Present in both E.coli and Enterobacterales dataset
43182598	RefSeq	NZ_CP069973.1	1162240	1162929	-	WP_021523304.1	D-galactonate utilization transcriptional regulator DgoR	Escherichia coli	FDAARGOS_1280	GCF_016903815.1	Present in both E.coli and Enterobacterales dataset
43182598	RefSeq	NZ_CP070077.1	2148848	2149537	+	WP_021523304.1	D-galactonate utilization transcriptional regulator DgoR	Escherichia coli	FDAARGOS_1371	GCF_016904255.1	Present in both E.coli and Enterobacterales dataset
43182598	RefSeq	NZ_CP070098.1	4227935	4228624	-	WP_021523304.1	D-galactonate utilization transcriptional regulator DgoR	Escherichia coli	FDAARGOS_1370	GCF_016904335.1	Present in both E.coli and Enterobacterales dataset
43182598	RefSeq	NZ_CP070134.1	2759504	2760193	-	WP_021523304.1	D-galactonate utilization transcriptional regulator DgoR	Escherichia coli	FDAARGOS_1281	GCF_016904495.1	Present in both E.coli and Enterobacterales dataset
43182598	RefSeq	NZ_CP070279.1	4665145	4665834	-	WP_021523304.1	D-galactonate utilization transcriptional regulator DgoR	Escherichia coli	S1	GCF_016916555.1	Present in both E.coli and Enterobacterales dataset
43182598	RefSeq	NZ_CP076301.1	3213419	3214108	-	WP_021523304.1	D-galactonate utilization transcriptional regulator DgoR	Escherichia coli	Survcare321	GCF_018771585.1	Present in both E.coli and Enterobacterales dataset
43182598	RefSeq	NZ_CP083481.1	3325306	3325995	+	WP_021523304.1	D-galactonate utilization transcriptional regulator DgoR	Escherichia coli	elppa9	GCF_020827575.1	Present in both E.coli and Enterobacterales dataset
43182598	RefSeq	NZ_CP083503.1	3314363	3315052	-	WP_021523304.1	D-galactonate utilization transcriptional regulator DgoR	Escherichia coli	elppa5	GCF_020827635.1	Present in both E.coli and Enterobacterales dataset
43182598	RefSeq	NZ_CP085063.1	3323696	3324385	+	WP_021523304.1	D-galactonate utilization transcriptional regulator DgoR	Escherichia coli	P31_YH1_02.21	GCF_020540985.1	Present in both E.coli and Enterobacterales dataset
43182598	RefSeq	NZ_CP086334.1	3371936	3372625	+	WP_021523304.1	D-galactonate utilization transcriptional regulator DgoR	Escherichia coli	EBJ003	GCF_002967875.2	Present in both E.coli and Enterobacterales dataset
43182598	RefSeq	NZ_CP090196.1	8568	9257	+	WP_021523304.1	D-galactonate utilization transcriptional regulator DgoR	Escherichia coli	YL3	GCF_024584645.1	Present in both E.coli and Enterobacterales dataset
43182598	RefSeq	NZ_CP091159.1	4331931	4332620	-	WP_021523304.1	D-galactonate utilization transcriptional regulator DgoR	Escherichia coli	NEC5	GCF_022029895.1	Present in both E.coli and Enterobacterales dataset
43182598	RefSeq	NZ_CP091168.1	4181766	4182455	-	WP_021523304.1	D-galactonate utilization transcriptional regulator DgoR	Escherichia coli	NEC17	GCF_022031035.1	Present in both E.coli and Enterobacterales dataset
43182598	RefSeq	NZ_CP093548.1	3290157	3290846	-	WP_021523304.1	D-galactonate utilization transcriptional regulator DgoR	Escherichia coli	YL03	GCF_028473305.1	Present in both E.coli and Enterobacterales dataset
43182598	RefSeq	NZ_CP103521.1	8568	9257	+	WP_021523304.1	D-galactonate utilization transcriptional regulator DgoR	Escherichia coli	2779 - blood draw same patient as MB9267	GCF_024918015.1	Present in both E.coli and Enterobacterales dataset
43182598	RefSeq	NZ_CP103633.1	8568	9257	+	WP_021523304.1	D-galactonate utilization transcriptional regulator DgoR	Escherichia coli	2900	GCF_024917475.1	Present in both E.coli and Enterobacterales dataset
43182598	RefSeq	NZ_CP103718.1	9279	9968	+	WP_021523304.1	D-galactonate utilization transcriptional regulator DgoR	Escherichia coli	1579	GCF_024918815.1	Present in both E.coli and Enterobacterales dataset
43182598	RefSeq	NZ_CP103762.1	8568	9257	+	WP_021523304.1	D-galactonate utilization transcriptional regulator DgoR	Escherichia coli	5283	GCF_024917655.1	Present in both E.coli and Enterobacterales dataset
43182598	RefSeq	NZ_CP133919.1	8568	9257	+	WP_021523304.1	D-galactonate utilization transcriptional regulator DgoR	Escherichia coli	M21170	GCF_031786515.1	Present in both E.coli and Enterobacterales dataset
43182598	RefSeq	NZ_CP135722.1	3179902	3180591	+	WP_021523304.1	D-galactonate utilization transcriptional regulator DgoR	Escherichia coli	TUM1223	GCF_032386315.1	Present in both E.coli and Enterobacterales dataset
43182598	RefSeq	NZ_CP139853.1	870740	871429	-	WP_021523304.1	D-galactonate utilization transcriptional regulator DgoR	Escherichia coli	Nord122	GCF_034422495.1	Present in both E.coli and Enterobacterales dataset
43182598	RefSeq	NZ_CP142919.1	3272175	3272864	-	WP_021523304.1	D-galactonate utilization transcriptional regulator DgoR	Escherichia coli	B19429	GCF_045689955.1	Present in both E.coli and Enterobacterales dataset
43182598	RefSeq	NZ_CP142925.1	3266836	3267525	-	WP_021523304.1	D-galactonate utilization transcriptional regulator DgoR	Escherichia coli	B20105		Present in both E.coli and Enterobacterales dataset
43182598	RefSeq	NZ_CP142949.1	8568	9257	+	WP_021523304.1	D-galactonate utilization transcriptional regulator DgoR	Escherichia coli	EC190329	GCF_036287705.1	Present in both E.coli and Enterobacterales dataset
43182598	RefSeq	NZ_CP151017.1	3393473	3394162	+	WP_021523304.1	D-galactonate utilization transcriptional regulator DgoR	Escherichia coli	19KM1803	GCF_046106325.1	Present in both E.coli and Enterobacterales dataset
43182598	RefSeq	NZ_CP158275.1	8568	9257	+	WP_021523304.1	D-galactonate utilization transcriptional regulator DgoR	Escherichia coli	EC2257	GCF_040255065.1	Present in both E.coli and Enterobacterales dataset
43182598	RefSeq	NZ_CP162406.1	9279	9968	+	WP_021523304.1	D-galactonate utilization transcriptional regulator DgoR	Escherichia coli	PEC1021	GCF_040931675.1	Present in both E.coli and Enterobacterales dataset
43182598	RefSeq	NZ_CP162603.1	9279	9968	+	WP_021523304.1	D-galactonate utilization transcriptional regulator DgoR	Escherichia coli	PEC1020	GCF_040959095.1	Present in both E.coli and Enterobacterales dataset
43182598	RefSeq	NZ_CP163448.1	3192645	3193334	-	WP_021523304.1	D-galactonate utilization transcriptional regulator DgoR	Escherichia coli O102:H6	M2021_10044824_1_E	GCF_041870065.1	Present in both E.coli and Enterobacterales dataset
43182598	RefSeq	NZ_CP163451.1	2700930	2701619	-	WP_021523304.1	D-galactonate utilization transcriptional regulator DgoR	Escherichia coli	M2021-10044802/2-E	GCF_041870075.1	Present in both E.coli and Enterobacterales dataset
43182598	RefSeq	NZ_CP165737.1	8568	9257	+	WP_021523304.1	D-galactonate utilization transcriptional regulator DgoR	Escherichia coli	PEC1013	GCF_041200295.1	Present in both E.coli and Enterobacterales dataset
43182598	RefSeq	NZ_CP169097.1	3908631	3909320	-	WP_021523304.1	D-galactonate utilization transcriptional regulator DgoR	Escherichia coli	B0018EC00566	GCF_041899055.1	Present in both E.coli and Enterobacterales dataset
43182598	RefSeq	NZ_CP169111.1	3326027	3326716	+	WP_021523304.1	D-galactonate utilization transcriptional regulator DgoR	Escherichia coli	B0017EC15166	GCF_041899295.1	Present in both E.coli and Enterobacterales dataset
43182598	RefSeq	NZ_CP173463.1	504338	505027	+	WP_021523304.1	D-galactonate utilization transcriptional regulator DgoR	Escherichia coli	98228	GCF_045037825.1	Present in both E.coli and Enterobacterales dataset
43182598	RefSeq	NZ_CP173472.1	2524496	2525185	+	WP_021523304.1	D-galactonate utilization transcriptional regulator DgoR	Escherichia coli	98224	GCF_045037385.1	Present in both E.coli and Enterobacterales dataset
43182598	RefSeq	NZ_CP173480.1	2480884	2481573	-	WP_021523304.1	D-galactonate utilization transcriptional regulator DgoR	Escherichia coli	98222	GCF_045037565.1	Present in both E.coli and Enterobacterales dataset
43182598	RefSeq	NZ_CP173528.1	3306312	3307001	+	WP_021523304.1	D-galactonate utilization transcriptional regulator DgoR	Escherichia coli	98210	GCF_045037675.1	Present in both E.coli and Enterobacterales dataset
43182598	RefSeq	NZ_CP173546.1	4368999	4369688	+	WP_021523304.1	D-galactonate utilization transcriptional regulator DgoR	Escherichia coli	98205	GCF_045037685.1	Present in both E.coli and Enterobacterales dataset
43182598	RefSeq	NZ_CP173567.1	1905651	1906340	+	WP_021523304.1	D-galactonate utilization transcriptional regulator DgoR	Escherichia coli	98200	GCF_045037745.1	Present in both E.coli and Enterobacterales dataset
43182598	RefSeq	NZ_CP173570.1	3075221	3075910	+	WP_021523304.1	D-galactonate utilization transcriptional regulator DgoR	Escherichia coli	98198	GCF_045037465.1	Present in both E.coli and Enterobacterales dataset
43182598	RefSeq	NZ_CP173596.1	1721794	1722483	-	WP_021523304.1	D-galactonate utilization transcriptional regulator DgoR	Escherichia coli	98192	GCF_045037475.1	Present in both E.coli and Enterobacterales dataset
43182598	RefSeq	NZ_CP173602.1	2438707	2439396	-	WP_021523304.1	D-galactonate utilization transcriptional regulator DgoR	Escherichia coli	98190	GCF_045037535.1	Present in both E.coli and Enterobacterales dataset
43182598	RefSeq	NZ_CP180393.1	840145	840834	-	WP_021523304.1	D-galactonate utilization transcriptional regulator DgoR	Escherichia coli	JMK_KBN3987	GCF_047715505.1	Present in both E.coli and Enterobacterales dataset
43182598	RefSeq	NZ_JAAARU010000091.1	26043	26732	-	WP_021523304.1	D-galactonate utilization transcriptional regulator DgoR	Escherichia coli	3467-2	GCF_009908075.1	Present in both E.coli and Enterobacterales dataset
43182598	RefSeq	NZ_JAAASC010000069.1	41690	42379	-	WP_021523304.1	D-galactonate utilization transcriptional regulator DgoR	Escherichia coli	570	GCF_009907925.1	Present in both E.coli and Enterobacterales dataset
43182598	RefSeq	NZ_JAAASE010000010.1	44948	45637	-	WP_021523304.1	D-galactonate utilization transcriptional regulator DgoR	Escherichia coli	3471	GCF_009907915.1	Present in both E.coli and Enterobacterales dataset
43182598	RefSeq	NZ_JAAASF010000006.1	41932	42621	-	WP_021523304.1	D-galactonate utilization transcriptional regulator DgoR	Escherichia coli	A01	GCF_009907885.1	Present in both E.coli and Enterobacterales dataset
43182598	RefSeq	NZ_JAAASG010000037.1	30078	30767	+	WP_021523304.1	D-galactonate utilization transcriptional regulator DgoR	Escherichia coli	C02	GCF_009907875.1	Present in both E.coli and Enterobacterales dataset
43182598	RefSeq	NZ_JAAJRN010000013.1	58627	59316	+	WP_021523304.1	D-galactonate utilization transcriptional regulator DgoR	Escherichia coli	ECM_70	GCF_011030265.1	Present in both E.coli and Enterobacterales dataset
43182598	RefSeq	NZ_JAAJSH010000028.1	59700	60389	-	WP_021523304.1	D-galactonate utilization transcriptional regulator DgoR	Escherichia coli	ECM_45	GCF_011028205.1	Present in both E.coli and Enterobacterales dataset
43182598	RefSeq	NZ_JAAJTE010000012.1	58627	59316	+	WP_021523304.1	D-galactonate utilization transcriptional regulator DgoR	Escherichia coli	ECM_18	GCF_011030025.1	Present in both E.coli and Enterobacterales dataset
43182598	RefSeq	NZ_JAALAI010000013.1	59672	60361	-	WP_021523304.1	D-galactonate utilization transcriptional regulator DgoR	Escherichia coli	M-0970-X3	GCF_011077065.1	Present in both E.coli and Enterobacterales dataset
43182598	RefSeq	NZ_JAALBM010000013.1	59700	60389	-	WP_021523304.1	D-galactonate utilization transcriptional regulator DgoR	Escherichia coli	M-0970	GCF_011077775.1	Present in both E.coli and Enterobacterales dataset
43182598	RefSeq	NZ_JAANKY010000016.1	59650	60339	-	WP_021523304.1	D-galactonate utilization transcriptional regulator DgoR	Escherichia coli	H61	GCF_013605175.1	Present in both E.coli and Enterobacterales dataset
43182598	RefSeq	NZ_JAANLL010000013.1	59650	60339	-	WP_021523304.1	D-galactonate utilization transcriptional regulator DgoR	Escherichia coli	G21	GCF_013605925.1	Present in both E.coli and Enterobacterales dataset
43182598	RefSeq	NZ_JACHOZ010000009.1	59737	60426	-	WP_021523304.1	D-galactonate utilization transcriptional regulator DgoR	Escherichia coli	LMLEEc125	GCF_016760595.1	Present in both E.coli and Enterobacterales dataset
43182598	RefSeq	NZ_JACHPF010000011.1	59737	60426	-	WP_021523304.1	D-galactonate utilization transcriptional regulator DgoR	Escherichia coli	LMLEEc108	GCF_016760705.1	Present in both E.coli and Enterobacterales dataset
43182598	RefSeq	NZ_JACHPL010000011.1	59737	60426	-	WP_021523304.1	D-galactonate utilization transcriptional regulator DgoR	Escherichia coli	LMLEEc089	GCF_016760855.1	Present in both E.coli and Enterobacterales dataset
43182598	RefSeq	NZ_JACHPW010000014.1	58527	59216	+	WP_021523304.1	D-galactonate utilization transcriptional regulator DgoR	Escherichia coli	LMLEEc062	GCF_016761055.1	Present in both E.coli and Enterobacterales dataset
43182598	RefSeq	NZ_JACHPX010000011.1	59737	60426	-	WP_021523304.1	D-galactonate utilization transcriptional regulator DgoR	Escherichia coli	LMLEEc059	GCF_016761075.1	Present in both E.coli and Enterobacterales dataset
43182598	RefSeq	NZ_JACHPY010000012.1	59737	60426	-	WP_021523304.1	D-galactonate utilization transcriptional regulator DgoR	Escherichia coli	LMLEEc056	GCF_016761095.1	Present in both E.coli and Enterobacterales dataset
43182598	RefSeq	NZ_JACOIS010000001.1	2665539	2666228	-	WP_021523304.1	D-galactonate utilization transcriptional regulator DgoR	Escherichia coli	UCI183	GCF_014901375.1	Present in both E.coli and Enterobacterales dataset
43182598	RefSeq	NZ_JACRQJ010000001.1	2723904	2724593	-	WP_021523304.1	D-galactonate utilization transcriptional regulator DgoR	Escherichia coli	UCI191	GCF_014901185.1	Present in both E.coli and Enterobacterales dataset
43182598	RefSeq	NZ_JACUWD010000012.1	59573	60262	-	WP_021523304.1	D-galactonate utilization transcriptional regulator DgoR	Escherichia coli	AI2563	GCF_014494025.1	Present in both E.coli and Enterobacterales dataset
43182598	RefSeq	NZ_JACUWG010000013.1	58451	59140	+	WP_021523304.1	D-galactonate utilization transcriptional regulator DgoR	Escherichia coli	AI2783	GCF_014494005.1	Present in both E.coli and Enterobacterales dataset
43182598	RefSeq	NZ_JACUWI010000013.1	45394	46083	-	WP_021523304.1	D-galactonate utilization transcriptional regulator DgoR	Escherichia coli	AI2933	GCF_014493955.1	Present in both E.coli and Enterobacterales dataset
43182598	RefSeq	NZ_JACUWJ010000028.1	2378	3067	+	WP_021523304.1	D-galactonate utilization transcriptional regulator DgoR	Escherichia coli	AI3145	GCF_014493885.1	Present in both E.coli and Enterobacterales dataset
43182598	RefSeq	NZ_JACUWL010000042.1	2378	3067	+	WP_021523304.1	D-galactonate utilization transcriptional regulator DgoR	Escherichia coli	AI3195	GCF_014493895.1	Present in both E.coli and Enterobacterales dataset
43182598	RefSeq	NZ_JACUWN010000015.1	54071	54760	-	WP_021523304.1	D-galactonate utilization transcriptional regulator DgoR	Escherichia coli	AI3900	GCF_014493845.1	Present in both E.coli and Enterobacterales dataset
43182598	RefSeq	NZ_JACUXC010000013.1	59573	60262	-	WP_021523304.1	D-galactonate utilization transcriptional regulator DgoR	Escherichia coli	BA14242	GCF_014495465.1	Present in both E.coli and Enterobacterales dataset
43182598	RefSeq	NZ_JACUXN010000015.1	48749	49438	-	WP_021523304.1	D-galactonate utilization transcriptional regulator DgoR	Escherichia coli	BA20936	GCF_014495245.1	Present in both E.coli and Enterobacterales dataset
43182598	RefSeq	NZ_JACUXP010000014.1	54071	54760	-	WP_021523304.1	D-galactonate utilization transcriptional regulator DgoR	Escherichia coli	BA25291_2	GCF_014495135.1	Present in both E.coli and Enterobacterales dataset
43182598	RefSeq	NZ_JACUXQ010000015.1	58450	59139	+	WP_021523304.1	D-galactonate utilization transcriptional regulator DgoR	Escherichia coli	BA25291	GCF_014495165.1	Present in both E.coli and Enterobacterales dataset
43182598	RefSeq	NZ_JACUXS010000011.1	58517	59206	+	WP_021523304.1	D-galactonate utilization transcriptional regulator DgoR	Escherichia coli	BA25715	GCF_014495125.1	Present in both E.coli and Enterobacterales dataset
43182598	RefSeq	NZ_JACUXX010000009.1	59573	60262	-	WP_021523304.1	D-galactonate utilization transcriptional regulator DgoR	Escherichia coli	BA29338	GCF_014495045.1	Present in both E.coli and Enterobacterales dataset
43182598	RefSeq	NZ_JACUYB010000015.1	58450	59139	+	WP_021523304.1	D-galactonate utilization transcriptional regulator DgoR	Escherichia coli	BA33222	GCF_014494955.1	Present in both E.coli and Enterobacterales dataset
43182598	RefSeq	NZ_JACUYJ010000015.1	58450	59139	+	WP_021523304.1	D-galactonate utilization transcriptional regulator DgoR	Escherichia coli	BA8153	GCF_014494775.1	Present in both E.coli and Enterobacterales dataset
43182598	RefSeq	NZ_JACUYO010000011.1	54071	54760	-	WP_021523304.1	D-galactonate utilization transcriptional regulator DgoR	Escherichia coli	BA9666	GCF_014494645.1	Present in both E.coli and Enterobacterales dataset
43182598	RefSeq	NZ_JACVMR010000079.1	59768	60457	-	WP_021523304.1	D-galactonate utilization transcriptional regulator DgoR	Escherichia coli	RN29	GCF_014529745.1	Present in both E.coli and Enterobacterales dataset
43182598	RefSeq	NZ_JACVMS010000094.1	46299	46988	-	WP_021523304.1	D-galactonate utilization transcriptional regulator DgoR	Escherichia coli	DH59	GCF_014529765.1	Present in both E.coli and Enterobacterales dataset
43182598	RefSeq	NZ_JACVXR010000028.1	16753	17442	-	WP_021523304.1	D-galactonate utilization transcriptional regulator DgoR	Escherichia coli	S47	GCF_014926215.1	Present in both E.coli and Enterobacterales dataset
43182598	RefSeq	NZ_JACZMK010000022.1	2378	3067	+	WP_021523304.1	D-galactonate utilization transcriptional regulator DgoR	Escherichia coli	UoL_99	GCF_014893245.1	Present in both E.coli and Enterobacterales dataset
43182598	RefSeq	NZ_JADCNV010000062.1	14039	14728	+	WP_021523304.1	D-galactonate utilization transcriptional regulator DgoR	Escherichia coli	KCJ3K694	GCF_020858295.1	Present in both E.coli and Enterobacterales dataset
43182598	RefSeq	NZ_JADDLL010000001.1	3213419	3214108	-	WP_021523304.1	D-galactonate utilization transcriptional regulator DgoR	Escherichia coli	NDM-5_201906	GCF_016482945.1	Present in both E.coli and Enterobacterales dataset
43182598	RefSeq	NZ_JADDLP010000001.1	3417769	3418458	+	WP_021523304.1	D-galactonate utilization transcriptional regulator DgoR	Escherichia coli	N525	GCF_016483015.1	Present in both E.coli and Enterobacterales dataset
43182598	RefSeq	NZ_JADEUH010000012.1	58507	59196	+	WP_021523304.1	D-galactonate utilization transcriptional regulator DgoR	Escherichia coli	RS033	GCF_015163065.1	Present in both E.coli and Enterobacterales dataset
43182598	RefSeq	NZ_JADEUR010000015.1	44854	45543	-	WP_021523304.1	D-galactonate utilization transcriptional regulator DgoR	Escherichia coli	RS018	GCF_015163255.1	Present in both E.coli and Enterobacterales dataset
43182598	RefSeq	NZ_JADFDX010000009.1	58637	59326	+	WP_021523304.1	D-galactonate utilization transcriptional regulator DgoR	Escherichia coli	E3681-3	GCF_026769635.1	Present in both E.coli and Enterobacterales dataset
43182598	RefSeq	NZ_JADMTK010000011.1	58588	59277	+	WP_021523304.1	D-galactonate utilization transcriptional regulator DgoR	Escherichia coli	1001283B150217_161031_A11	GCF_015561295.1	Present in both E.coli and Enterobacterales dataset
43182598	RefSeq	NZ_JADOCM010000012.1	58577	59266	+	WP_021523304.1	D-galactonate utilization transcriptional regulator DgoR	Escherichia coli	Ec021	GCF_015644195.1	Present in both E.coli and Enterobacterales dataset
43182598	RefSeq	NZ_JADOTU010000013.1	58572	59261	+	WP_021523304.1	D-galactonate utilization transcriptional regulator DgoR	Escherichia coli	ET17	GCF_017810115.1	Present in both E.coli and Enterobacterales dataset
43182598	RefSeq	NZ_JADPSB010000012.1	44961	45650	-	WP_021523304.1	D-galactonate utilization transcriptional regulator DgoR	Escherichia coli	EE72c	GCF_021352575.1	Present in both E.coli and Enterobacterales dataset
43182598	RefSeq	NZ_JADPSC010000025.1	45330	46019	-	WP_021523304.1	D-galactonate utilization transcriptional regulator DgoR	Escherichia coli	EE72h	GCF_021353525.1	Present in both E.coli and Enterobacterales dataset
43182598	RefSeq	NZ_JADPZE010000019.1	29620	30309	+	WP_021523304.1	D-galactonate utilization transcriptional regulator DgoR	Escherichia coli	19EC	GCF_015693425.1	Present in both E.coli and Enterobacterales dataset
43182598	RefSeq	NZ_JADPZL010000012.1	58611	59300	+	WP_021523304.1	D-galactonate utilization transcriptional regulator DgoR	Escherichia coli	12EC	GCF_015693555.1	Present in both E.coli and Enterobacterales dataset
43182598	RefSeq	NZ_JAEMEI010000028.1	42127	42816	-	WP_021523304.1	D-galactonate utilization transcriptional regulator DgoR	Escherichia coli	UI_4410	GCF_016456345.1	Present in both E.coli and Enterobacterales dataset
43182598	RefSeq	NZ_JAEMEM010000002.1	49823	50512	-	WP_021523304.1	D-galactonate utilization transcriptional regulator DgoR	Escherichia coli	UI_3887	GCF_016456285.1	Present in both E.coli and Enterobacterales dataset
43182598	RefSeq	NZ_JAENOS010000013.1	58566	59255	+	WP_021523304.1	D-galactonate utilization transcriptional regulator DgoR	Escherichia coli	Madhyam S7	GCF_018456775.1	Present in both E.coli and Enterobacterales dataset
43182598	RefSeq	NZ_JAFCAS010000011.1	58638	59327	+	WP_021523304.1	D-galactonate utilization transcriptional regulator DgoR	Escherichia coli	ZDHYF113	GCF_019926905.1	Present in both E.coli and Enterobacterales dataset
43182598	RefSeq	NZ_JAFCBF010000013.1	58637	59326	+	WP_021523304.1	D-galactonate utilization transcriptional regulator DgoR	Escherichia coli	ZDHYF796	GCF_019926665.1	Present in both E.coli and Enterobacterales dataset
43182598	RefSeq	NZ_JAFCBL010000015.1	59700	60389	-	WP_021523304.1	D-galactonate utilization transcriptional regulator DgoR	Escherichia coli	ZDHYS169	GCF_019926525.1	Present in both E.coli and Enterobacterales dataset
43182598	RefSeq	NZ_JAFCBS010000014.1	59700	60389	-	WP_021523304.1	D-galactonate utilization transcriptional regulator DgoR	Escherichia coli	ZDHYS472	GCF_019926355.1	Present in both E.coli and Enterobacterales dataset
43182598	RefSeq	NZ_JAFCBU010000013.1	58637	59326	+	WP_021523304.1	D-galactonate utilization transcriptional regulator DgoR	Escherichia coli	ZDHYS737	GCF_019926325.1	Present in both E.coli and Enterobacterales dataset
43182598	RefSeq	NZ_JAFEVJ010000021.1	42952	43641	-	WP_021523304.1	D-galactonate utilization transcriptional regulator DgoR	Escherichia coli	Marseille-Q1951	GCF_016901505.1	Present in both E.coli and Enterobacterales dataset
43182598	RefSeq	NZ_JAFEVK010000051.1	15547	16236	+	WP_021523304.1	D-galactonate utilization transcriptional regulator DgoR	Escherichia coli	Marseille-Q1950	GCF_016901475.1	Present in both E.coli and Enterobacterales dataset
43182598	RefSeq	NZ_JAFHEV010000031.1	49000	49689	-	WP_021523304.1	D-galactonate utilization transcriptional regulator DgoR	Escherichia coli	Survcare321	GCF_018422955.1	Present in both E.coli and Enterobacterales dataset
43182598	RefSeq	NZ_JAFHIX010000021.1	58586	59275	+	WP_021523304.1	D-galactonate utilization transcriptional regulator DgoR	Escherichia coli	Survcare451	GCF_018420815.1	Present in both E.coli and Enterobacterales dataset
43182598	RefSeq	NZ_JAFHTK010000036.1	46677	47366	-	WP_021523304.1	D-galactonate utilization transcriptional regulator DgoR	Escherichia coli	Survcare058	GCF_018444175.1	Present in both E.coli and Enterobacterales dataset
43182598	RefSeq	NZ_JAGGFH010000011.1	59684	60373	-	WP_021523304.1	D-galactonate utilization transcriptional regulator DgoR	Escherichia coli	53492	GCF_025404895.1	Present in both E.coli and Enterobacterales dataset
43182598	RefSeq	NZ_JAGJVL010000014.1	58561	59250	+	WP_021523304.1	D-galactonate utilization transcriptional regulator DgoR	Escherichia coli	GMC8767	GCF_017896545.1	Present in both E.coli and Enterobacterales dataset
43182598	RefSeq	NZ_JAGJVP010000024.1	42807	43496	-	WP_021523304.1	D-galactonate utilization transcriptional regulator DgoR	Escherichia coli	GMC9139	GCF_017896485.1	Present in both E.coli and Enterobacterales dataset
43182598	RefSeq	NZ_JAGYQR010000163.1	14174	14863	+	WP_021523304.1	D-galactonate utilization transcriptional regulator DgoR	Escherichia coli	OpGen3	GCF_022553995.1	Present in both E.coli and Enterobacterales dataset
43182598	RefSeq	NZ_JAGYQV010000120.1	14448	15137	-	WP_021523304.1	D-galactonate utilization transcriptional regulator DgoR	Escherichia coli	OpGen7	GCF_022553975.1	Present in both E.coli and Enterobacterales dataset
43182598	RefSeq	NZ_JAGYRJ010000004.1	25683	26372	+	WP_021523304.1	D-galactonate utilization transcriptional regulator DgoR	Escherichia coli	OpGen22	GCF_022553735.1	Present in both E.coli and Enterobacterales dataset
43182598	RefSeq	NZ_JAGYTH010000021.1	2522	3211	+	WP_021523304.1	D-galactonate utilization transcriptional regulator DgoR	Escherichia coli	OpGen73	GCF_022553295.1	Present in both E.coli and Enterobacterales dataset
43182598	RefSeq	NZ_JAHCVQ010000027.1	59573	60262	-	WP_021523304.1	D-galactonate utilization transcriptional regulator DgoR	Escherichia coli	pouch_m256	GCF_021483245.1	Present in both E.coli and Enterobacterales dataset
43182598	RefSeq	NZ_JAHSSC010000001.1	3284858	3285547	-	WP_021523304.1	D-galactonate utilization transcriptional regulator DgoR	Escherichia coli	45	GCF_019148955.1	Present in both E.coli and Enterobacterales dataset
43182598	RefSeq	NZ_JAHWBJ010000021.1	59700	60389	-	WP_021523304.1	D-galactonate utilization transcriptional regulator DgoR	Escherichia coli	Ps191	GCF_025697745.1	Present in both E.coli and Enterobacterales dataset
43182598	RefSeq	NZ_JAHWEY010000024.1	59573	60262	-	WP_021523304.1	D-galactonate utilization transcriptional regulator DgoR	Escherichia coli	SCPM-O--8769	GCF_019311955.1	Present in both E.coli and Enterobacterales dataset
43182598	RefSeq	NZ_JAHWFD010000021.1	25577	26266	+	WP_021523304.1	D-galactonate utilization transcriptional regulator DgoR	Escherichia coli	SCPM-O--9010	GCF_019311885.1	Present in both E.coli and Enterobacterales dataset
43182598	RefSeq	NZ_JAHWTY010000009.1	60040	60729	-	WP_021523304.1	D-galactonate utilization transcriptional regulator DgoR	Escherichia coli	8255	GCF_019509005.1	Present in both E.coli and Enterobacterales dataset
43182598	RefSeq	NZ_JAIFPL010000011.1	59650	60339	-	WP_021523304.1	D-galactonate utilization transcriptional regulator DgoR	Escherichia coli	EC-15-2-153	GCF_019660385.1	Present in both E.coli and Enterobacterales dataset
43182598	RefSeq	NZ_JAIFPM010000012.1	45699	46388	-	WP_021523304.1	D-galactonate utilization transcriptional regulator DgoR	Escherichia coli	EC-15-2-152	GCF_019660085.1	Present in both E.coli and Enterobacterales dataset
43182598	RefSeq	NZ_JAIMGD010000012.1	59650	60339	-	WP_021523304.1	D-galactonate utilization transcriptional regulator DgoR	Escherichia coli	C5881	GCF_020168175.1	Present in both E.coli and Enterobacterales dataset
43182598	RefSeq	NZ_JAIPZO010000001.1	3371267	3371956	+	WP_021523304.1	D-galactonate utilization transcriptional regulator DgoR	Escherichia coli	X_17	GCF_026619815.1	Present in both E.coli and Enterobacterales dataset
43182598	RefSeq	NZ_JAJABU010000001.1	3307264	3307953	+	WP_021523304.1	D-galactonate utilization transcriptional regulator DgoR	Escherichia coli	BK-BR1146-4	GCF_021503295.1	Present in both E.coli and Enterobacterales dataset
43182598	RefSeq	NZ_JAJABV010000001.1	3306464	3307153	+	WP_021523304.1	D-galactonate utilization transcriptional regulator DgoR	Escherichia coli	BK-BR1130-3	GCF_021503275.1	Present in both E.coli and Enterobacterales dataset
43182598	RefSeq	NZ_JAJACC010000001.1	3312926	3313615	-	WP_021523304.1	D-galactonate utilization transcriptional regulator DgoR	Escherichia coli	BC-BR1421-3	GCF_021503695.1	Present in both E.coli and Enterobacterales dataset
43182598	RefSeq	NZ_JAJAJT010000037.1	45713	46402	-	WP_021523304.1	D-galactonate utilization transcriptional regulator DgoR	Escherichia coli	21-MO00815	GCF_020514625.1	Present in both E.coli and Enterobacterales dataset
43182598	RefSeq	NZ_JAJAKP010000014.1	45713	46402	-	WP_021523304.1	D-galactonate utilization transcriptional regulator DgoR	Escherichia coli	21-MO00974	GCF_020514715.1	Present in both E.coli and Enterobacterales dataset
43182598	RefSeq	NZ_JAJBIW010000001.1	3425882	3426571	-	WP_021523304.1	D-galactonate utilization transcriptional regulator DgoR	Escherichia coli	MIN-076	GCF_021461265.1	Present in both E.coli and Enterobacterales dataset
43182598	RefSeq	NZ_JAJGXE010000013.1	58459	59148	+	WP_021523304.1	D-galactonate utilization transcriptional regulator DgoR	Escherichia coli	S30EP	GCF_020786155.1	Present in both E.coli and Enterobacterales dataset
43182598	RefSeq	NZ_JAJGXH010000012.1	58496	59185	+	WP_021523304.1	D-galactonate utilization transcriptional regulator DgoR	Escherichia coli	S25EP	GCF_020786255.1	Present in both E.coli and Enterobacterales dataset
43182598	RefSeq	NZ_JAJGXI010000001.1	58496	59185	+	WP_021523304.1	D-galactonate utilization transcriptional regulator DgoR	Escherichia coli	S24EP	GCF_020786245.1	Present in both E.coli and Enterobacterales dataset
43182598	RefSeq	NZ_JAJGXJ010000076.1	34275	34964	+	WP_021523304.1	D-galactonate utilization transcriptional regulator DgoR	Escherichia coli	S20EP	GCF_020786295.1	Present in both E.coli and Enterobacterales dataset
43182598	RefSeq	NZ_JAJHQC010000004.1	42077	42766	-	WP_021523304.1	D-galactonate utilization transcriptional regulator DgoR	Escherichia coli	S8EP	GCF_020831445.1	Present in both E.coli and Enterobacterales dataset
43182598	RefSeq	NZ_JAJJVZ010000001.1	3387743	3388432	-	WP_021523304.1	D-galactonate utilization transcriptional regulator DgoR	Escherichia coli	ESBL9	GCF_020907615.1	Present in both E.coli and Enterobacterales dataset
43182598	RefSeq	NZ_JAJNPH010000010.1	58505	59194	+	WP_021523304.1	D-galactonate utilization transcriptional regulator DgoR	Escherichia coli	CSCIP2_MAR2020	GCF_021463995.1	Present in both E.coli and Enterobacterales dataset
43182598	RefSeq	NZ_JAJPPV010000012.1	59700	60389	-	WP_021523304.1	D-galactonate utilization transcriptional regulator DgoR	Escherichia coli	SO-ECO15-5	GCF_021207215.1	Present in both E.coli and Enterobacterales dataset
43182598	RefSeq	NZ_JAJPPW010000013.1	58636	59325	+	WP_021523304.1	D-galactonate utilization transcriptional regulator DgoR	Escherichia coli	SO-ECO15-4	GCF_021207575.1	Present in both E.coli and Enterobacterales dataset
43182598	RefSeq	NZ_JAJPPX010000012.1	59700	60389	-	WP_021523304.1	D-galactonate utilization transcriptional regulator DgoR	Escherichia coli	SO-ECO15-3	GCF_021207225.1	Present in both E.coli and Enterobacterales dataset
43182598	RefSeq	NZ_JAJPPY010000010.1	59700	60389	-	WP_021523304.1	D-galactonate utilization transcriptional regulator DgoR	Escherichia coli	SO-ECO15-2	GCF_021207655.1	Present in both E.coli and Enterobacterales dataset
43182598	RefSeq	NZ_JAJPPZ010000056.1	58577	59266	+	WP_021523304.1	D-galactonate utilization transcriptional regulator DgoR	Escherichia coli	SO-ECO15-1	GCF_021207275.1	Present in both E.coli and Enterobacterales dataset
43182598	RefSeq	NZ_JAJPQA010000040.1	59700	60389	-	WP_021523304.1	D-galactonate utilization transcriptional regulator DgoR	Escherichia coli	SO-ECO14-5	GCF_021207935.1	Present in both E.coli and Enterobacterales dataset
43182598	RefSeq	NZ_JAJPQB010000013.1	58636	59325	+	WP_021523304.1	D-galactonate utilization transcriptional regulator DgoR	Escherichia coli	SO-ECO14-4	GCF_021207135.1	Present in both E.coli and Enterobacterales dataset
43182598	RefSeq	NZ_JAJPQC010000053.1	156555	157244	+	WP_021523304.1	D-galactonate utilization transcriptional regulator DgoR	Escherichia coli	SO-ECO14-3	GCF_021207875.1	Present in both E.coli and Enterobacterales dataset
43182598	RefSeq	NZ_JAJPQD010000053.1	59700	60389	-	WP_021523304.1	D-galactonate utilization transcriptional regulator DgoR	Escherichia coli	SO-ECO14-2	GCF_021207195.1	Present in both E.coli and Enterobacterales dataset
43182598	RefSeq	NZ_JAJPQE010000011.1	59700	60389	-	WP_021523304.1	D-galactonate utilization transcriptional regulator DgoR	Escherichia coli	SO-ECO14-1	GCF_021207775.1	Present in both E.coli and Enterobacterales dataset
43182598	RefSeq	NZ_JAJTQC010000013.1	57613	58302	-	WP_021523304.1	D-galactonate utilization transcriptional regulator DgoR	Escherichia coli	R305-2	GCF_021343395.1	Present in both E.coli and Enterobacterales dataset
43182598	RefSeq	NZ_JAJTRB010000013.1	59650	60339	-	WP_021523304.1	D-galactonate utilization transcriptional regulator DgoR	Escherichia coli	E-T33-2	GCF_021343355.1	Present in both E.coli and Enterobacterales dataset
43182598	RefSeq	NZ_JAJTRU010000013.1	59649	60338	-	WP_021523304.1	D-galactonate utilization transcriptional regulator DgoR	Escherichia coli	E-T389-1	GCF_021343005.1	Present in both E.coli and Enterobacterales dataset
43182598	RefSeq	NZ_JAJTRY010000012.1	59650	60339	-	WP_021523304.1	D-galactonate utilization transcriptional regulator DgoR	Escherichia coli	E-T486	GCF_021342295.1	Present in both E.coli and Enterobacterales dataset
43182598	RefSeq	NZ_JAJTRZ010000014.1	59650	60339	-	WP_021523304.1	D-galactonate utilization transcriptional regulator DgoR	Escherichia coli	E-T646-1	GCF_021342085.1	Present in both E.coli and Enterobacterales dataset
43182598	RefSeq	NZ_JAKCJK010000024.1	59650	60339	-	WP_021523304.1	D-galactonate utilization transcriptional regulator DgoR	Escherichia coli	18A82	GCF_021416325.1	Present in both E.coli and Enterobacterales dataset
43182598	RefSeq	NZ_JAKRUM010000012.1	58567	59256	+	WP_021523304.1	D-galactonate utilization transcriptional regulator DgoR	Escherichia coli	47297	GCF_025259815.1	Present in both E.coli and Enterobacterales dataset
43182598	RefSeq	NZ_JAKRUT010000011.1	58622	59311	+	WP_021523304.1	D-galactonate utilization transcriptional regulator DgoR	Escherichia coli	46953	GCF_025259985.1	Present in both E.coli and Enterobacterales dataset
43182598	RefSeq	NZ_JAKRUX010000012.1	58567	59256	+	WP_021523304.1	D-galactonate utilization transcriptional regulator DgoR	Escherichia coli	46881	GCF_025260015.1	Present in both E.coli and Enterobacterales dataset
43182598	RefSeq	NZ_JALFZN010000011.1	54069	54758	-	WP_021523304.1	D-galactonate utilization transcriptional regulator DgoR	Escherichia coli	ESCCO-10882	GCF_040423145.1	Present in both E.coli and Enterobacterales dataset
43182598	RefSeq	NZ_JALFZT010000031.1	11576	12265	+	WP_021523304.1	D-galactonate utilization transcriptional regulator DgoR	Escherichia coli	ESCCO-ML0129	GCF_040423015.1	Present in both E.coli and Enterobacterales dataset
43182598	RefSeq	NZ_JALLKJ010000020.1	58470	59159	+	WP_021523304.1	D-galactonate utilization transcriptional regulator DgoR	Escherichia coli	H-E-CC-15	GCF_023101615.1	Present in both E.coli and Enterobacterales dataset
43182598	RefSeq	NZ_JALMQT010000001.1	3936400	3937089	-	WP_021523304.1	D-galactonate utilization transcriptional regulator DgoR	Escherichia coli	HB14-1	GCF_023244385.1	Present in both E.coli and Enterobacterales dataset
43182598	RefSeq	NZ_JALMQZ010000016.1	58577	59266	+	WP_021523304.1	D-galactonate utilization transcriptional regulator DgoR	Escherichia coli	HN64	GCF_023244495.1	Present in both E.coli and Enterobacterales dataset
43182598	RefSeq	NZ_JALMRL010000015.1	58582	59271	+	WP_021523304.1	D-galactonate utilization transcriptional regulator DgoR	Escherichia coli	LHB9	GCF_023244695.1	Present in both E.coli and Enterobacterales dataset
43182598	RefSeq	NZ_JALPPM010000015.1	59700	60389	-	WP_021523304.1	D-galactonate utilization transcriptional regulator DgoR	Escherichia coli	LHB12	GCF_023244115.1	Present in both E.coli and Enterobacterales dataset
43182598	RefSeq	NZ_JAMBZX010000187.1	58530	59219	+	WP_021523304.1	D-galactonate utilization transcriptional regulator DgoR	Escherichia coli	Eco_673	GCF_023476425.1	Present in both E.coli and Enterobacterales dataset
43182598	RefSeq	NZ_JAMBZY010000145.1	34129	34818	-	WP_021523304.1	D-galactonate utilization transcriptional regulator DgoR	Escherichia coli	Eco_473	GCF_023476485.1	Present in both E.coli and Enterobacterales dataset
43182598	RefSeq	NZ_JAMBZZ010000341.1	58533	59222	+	WP_021523304.1	D-galactonate utilization transcriptional regulator DgoR	Escherichia coli	Eco_613	GCF_023472785.1	Present in both E.coli and Enterobacterales dataset
43182598	RefSeq	NZ_JAMCAA010000202.1	26714	27403	+	WP_021523304.1	D-galactonate utilization transcriptional regulator DgoR	Escherichia coli	Eco_666	GCF_023472795.1	Present in both E.coli and Enterobacterales dataset
43182598	RefSeq	NZ_JANAIT010000015.1	45699	46388	-	WP_021523304.1	D-galactonate utilization transcriptional regulator DgoR	Escherichia coli	EC147	GCF_024198765.1	Present in both E.coli and Enterobacterales dataset
43182598	RefSeq	NZ_JANCJW010000010.1	58452	59141	+	WP_021523304.1	D-galactonate utilization transcriptional regulator DgoR	Escherichia coli	S083_1	GCF_030928135.1	Present in both E.coli and Enterobacterales dataset
43182598	RefSeq	NZ_JANSGM010000021.1	19577	20266	+	WP_021523304.1	D-galactonate utilization transcriptional regulator DgoR	Escherichia coli	ECH22	GCF_029070525.1	Present in both E.coli and Enterobacterales dataset
43182598	RefSeq	NZ_JANSGO010000006.1	149980	150669	-	WP_021523304.1	D-galactonate utilization transcriptional regulator DgoR	Escherichia coli	ECH17	GCF_029070565.1	Present in both E.coli and Enterobacterales dataset
43182598	RefSeq	NZ_JANSYY010000023.1	48749	49438	-	WP_021523304.1	D-galactonate utilization transcriptional regulator DgoR	Escherichia coli	ID1000882	GCF_026411445.1	Present in both E.coli and Enterobacterales dataset
43182598	RefSeq	NZ_JANSZK010000038.1	13962	14651	+	WP_021523304.1	D-galactonate utilization transcriptional regulator DgoR	Escherichia coli	ID1000751	GCF_026411745.1	Present in both E.coli and Enterobacterales dataset
43182598	RefSeq	NZ_JANSZL010000036.1	26100	26789	-	WP_021523304.1	D-galactonate utilization transcriptional regulator DgoR	Escherichia coli	ID1000739	GCF_026411765.1	Present in both E.coli and Enterobacterales dataset
43182598	RefSeq	NZ_JANSZN010000021.1	24653	25342	-	WP_021523304.1	D-galactonate utilization transcriptional regulator DgoR	Escherichia coli	ID1000695	GCF_026411825.1	Present in both E.coli and Enterobacterales dataset
43182598	RefSeq	NZ_JANTAC010000015.1	48749	49438	-	WP_021523304.1	D-galactonate utilization transcriptional regulator DgoR	Escherichia coli	ID1000508	GCF_026412065.1	Present in both E.coli and Enterobacterales dataset
43182598	RefSeq	NZ_JANTAE010000036.1	15588	16277	+	WP_021523304.1	D-galactonate utilization transcriptional regulator DgoR	Escherichia coli	ID1000492	GCF_026412165.1	Present in both E.coli and Enterobacterales dataset
43182598	RefSeq	NZ_JANTAI010000023.1	25361	26050	+	WP_021523304.1	D-galactonate utilization transcriptional regulator DgoR	Escherichia coli	ID1000440	GCF_026412205.1	Present in both E.coli and Enterobacterales dataset
43182598	RefSeq	NZ_JANTAU010000025.1	13779	14468	+	WP_021523304.1	D-galactonate utilization transcriptional regulator DgoR	Escherichia coli	ID1000270	GCF_026412485.1	Present in both E.coli and Enterobacterales dataset
43182598	RefSeq	NZ_JANTAX010000031.1	13791	14480	+	WP_021523304.1	D-galactonate utilization transcriptional regulator DgoR	Escherichia coli	ID1000247	GCF_026412515.1	Present in both E.coli and Enterobacterales dataset
43182598	RefSeq	NZ_JANTBG010000017.1	58453	59142	+	WP_021523304.1	D-galactonate utilization transcriptional regulator DgoR	Escherichia coli	ID1000129	GCF_026412745.1	Present in both E.coli and Enterobacterales dataset
43182598	RefSeq	NZ_JANTBI010000040.1	24967	25656	-	WP_021523304.1	D-galactonate utilization transcriptional regulator DgoR	Escherichia coli	ID1000116	GCF_026412785.1	Present in both E.coli and Enterobacterales dataset
43182598	RefSeq	NZ_JANTBX010000039.1	14115	14804	+	WP_021523304.1	D-galactonate utilization transcriptional regulator DgoR	Escherichia coli	ID1000002	GCF_026413085.1	Present in both E.coli and Enterobacterales dataset
43182598	RefSeq	NZ_JANWET010000021.1	29760	30449	+	WP_021523304.1	D-galactonate utilization transcriptional regulator DgoR	Escherichia coli	SO-ECO15-8	GCF_026132735.1	Present in both E.coli and Enterobacterales dataset
43182598	RefSeq	NZ_JANWEU010000016.1	58609	59298	+	WP_021523304.1	D-galactonate utilization transcriptional regulator DgoR	Escherichia coli	SO-ECO14-4	GCF_026132725.1	Present in both E.coli and Enterobacterales dataset
43182598	RefSeq	NZ_JANWEV010000011.1	59700	60389	-	WP_021523304.1	D-galactonate utilization transcriptional regulator DgoR	Escherichia coli	SO-ECO14-3	GCF_026132775.1	Present in both E.coli and Enterobacterales dataset
43182598	RefSeq	NZ_JANWFD010000006.1	58572	59261	+	WP_021523304.1	D-galactonate utilization transcriptional regulator DgoR	Escherichia coli	SO-ECO13-5	GCF_026133045.1	Present in both E.coli and Enterobacterales dataset
43182598	RefSeq	NZ_JANWPT010000068.1	59592	60281	-	WP_021523304.1	D-galactonate utilization transcriptional regulator DgoR	Escherichia coli	EC12763	GCF_027888015.1	Present in both E.coli and Enterobacterales dataset
43182598	RefSeq	NZ_JANWQA010000089.1	59593	60282	-	WP_021523304.1	D-galactonate utilization transcriptional regulator DgoR	Escherichia coli	EC12030	GCF_027888135.1	Present in both E.coli and Enterobacterales dataset
43182598	RefSeq	NZ_JANWQM010000111.1	59765	60454	-	WP_021523304.1	D-galactonate utilization transcriptional regulator DgoR	Escherichia coli	EC9362	GCF_027888395.1	Present in both E.coli and Enterobacterales dataset
43182598	RefSeq	NZ_JAOVZG010000013.1	58620	59309	+	WP_021523304.1	D-galactonate utilization transcriptional regulator DgoR	Escherichia coli	KPC3	GCF_025717155.1	Present in both E.coli and Enterobacterales dataset
43182598	RefSeq	NZ_JAPDNE010000067.1	58477	59166	+	WP_021523304.1	D-galactonate utilization transcriptional regulator DgoR	Escherichia coli	C428	GCF_026107325.1	Present in both E.coli and Enterobacterales dataset
43182598	RefSeq	NZ_JAPDNF010000076.1	58477	59166	+	WP_021523304.1	D-galactonate utilization transcriptional regulator DgoR	Escherichia coli	C299	GCF_026107355.1	Present in both E.coli and Enterobacterales dataset
43182598	RefSeq	NZ_JAPIWN010000026.1	58466	59155	+	WP_021523304.1	D-galactonate utilization transcriptional regulator DgoR	Escherichia coli	C440	GCF_026278595.1	Present in both E.coli and Enterobacterales dataset
43182598	RefSeq	NZ_JAPJYK010000001.1	749622	750311	+	WP_021523304.1	D-galactonate utilization transcriptional regulator DgoR	Escherichia coli	C439	GCF_026278805.1	Present in both E.coli and Enterobacterales dataset
43182598	RefSeq	NZ_JAPMJV010000014.1	58533	59222	+	WP_021523304.1	D-galactonate utilization transcriptional regulator DgoR	Escherichia coli	CHS103	GCF_028825535.1	Present in both E.coli and Enterobacterales dataset
43182598	RefSeq	NZ_JAPMNL010000015.1	48548	49237	-	WP_021523304.1	D-galactonate utilization transcriptional regulator DgoR	Escherichia coli	EN5192	GCF_030167285.1	Present in both E.coli and Enterobacterales dataset
43182598	RefSeq	NZ_JAQGEW010000015.1	58577	59266	+	WP_021523304.1	D-galactonate utilization transcriptional regulator DgoR	Escherichia coli	ECB144539	GCF_029360465.1	Present in both E.coli and Enterobacterales dataset
43182598	RefSeq	NZ_JAQGEX010000014.1	59700	60389	-	WP_021523304.1	D-galactonate utilization transcriptional regulator DgoR	Escherichia coli	ECB142593	GCF_029360475.1	Present in both E.coli and Enterobacterales dataset
43182598	RefSeq	NZ_JAQGFA010000014.1	59699	60388	-	WP_021523304.1	D-galactonate utilization transcriptional regulator DgoR	Escherichia coli	ECB88611	GCF_029360605.1	Present in both E.coli and Enterobacterales dataset
43182598	RefSeq	NZ_JARCIB010000014.1	50822	51511	-	WP_021523304.1	D-galactonate utilization transcriptional regulator DgoR	Escherichia coli	PK-5178	GCF_030014495.1	Present in both E.coli and Enterobacterales dataset
43182598	RefSeq	NZ_JARCIH010000007.1	77285	77974	-	WP_021523304.1	D-galactonate utilization transcriptional regulator DgoR	Escherichia coli	PK-5144	GCF_030014615.1	Present in both E.coli and Enterobacterales dataset
43182598	RefSeq	NZ_JARCII010000018.1	48874	49563	-	WP_021523304.1	D-galactonate utilization transcriptional regulator DgoR	Escherichia coli	PK-5140	GCF_030014635.1	Present in both E.coli and Enterobacterales dataset
43182598	RefSeq	NZ_JARCIJ010000024.1	15555	16244	+	WP_021523304.1	D-galactonate utilization transcriptional regulator DgoR	Escherichia coli	PK-5138	GCF_030014665.1	Present in both E.coli and Enterobacterales dataset
43182598	RefSeq	NZ_JARCIK010000006.1	13795	14484	+	WP_021523304.1	D-galactonate utilization transcriptional regulator DgoR	Escherichia coli	PK-5136	GCF_030014655.1	Present in both E.coli and Enterobacterales dataset
43182598	RefSeq	NZ_JARCZD010000023.1	13738	14427	+	WP_021523304.1	D-galactonate utilization transcriptional regulator DgoR	Escherichia coli	20200317_MGL-35_B2	GCF_036531275.1	Present in both E.coli and Enterobacterales dataset
43182598	RefSeq	NZ_JARCZK010000064.1	2378	3067	+	WP_021523304.1	D-galactonate utilization transcriptional regulator DgoR	Escherichia coli	20200203_MGL-22_B1	GCF_036531395.1	Present in both E.coli and Enterobacterales dataset
43182598	RefSeq	NZ_JARCZL010000035.1	33823	34512	-	WP_021523304.1	D-galactonate utilization transcriptional regulator DgoR	Escherichia coli	20200203_MGL-20_B1	GCF_036531455.1	Present in both E.coli and Enterobacterales dataset
43182598	RefSeq	NZ_JARCZM010000026.1	2378	3067	+	WP_021523304.1	D-galactonate utilization transcriptional regulator DgoR	Escherichia coli	20200203_MGL-19_B1	GCF_036531475.1	Present in both E.coli and Enterobacterales dataset
43182598	RefSeq	NZ_JARCZU010000033.1	2378	3067	+	WP_021523304.1	D-galactonate utilization transcriptional regulator DgoR	Escherichia coli	20200203_MGL-08_B1	GCF_036531615.1	Present in both E.coli and Enterobacterales dataset
43182598	RefSeq	NZ_JARCZY010000015.1	58450	59139	+	WP_021523304.1	D-galactonate utilization transcriptional regulator DgoR	Escherichia coli	20200203_MGL-03_B1	GCF_036531715.1	Present in both E.coli and Enterobacterales dataset
43182598	RefSeq	NZ_JARHLC010000043.1	2378	3067	+	WP_021523304.1	D-galactonate utilization transcriptional regulator DgoR	Escherichia coli	BA25	GCF_029222875.1	Present in both E.coli and Enterobacterales dataset
43182598	RefSeq	NZ_JARHLG010000014.1	59573	60262	-	WP_021523304.1	D-galactonate utilization transcriptional regulator DgoR	Escherichia coli	U945	GCF_029223125.1	Present in both E.coli and Enterobacterales dataset
43182598	RefSeq	NZ_JARHLJ010000013.1	58483	59172	+	WP_021523304.1	D-galactonate utilization transcriptional regulator DgoR	Escherichia coli	UI7155	GCF_029223135.1	Present in both E.coli and Enterobacterales dataset
43182598	RefSeq	NZ_JARHLK010000012.1	59573	60262	-	WP_021523304.1	D-galactonate utilization transcriptional regulator DgoR	Escherichia coli	UI7815	GCF_029222745.1	Present in both E.coli and Enterobacterales dataset
43182598	RefSeq	NZ_JARHLL010000043.1	33868	34557	-	WP_021523304.1	D-galactonate utilization transcriptional regulator DgoR	Escherichia coli	BA34188	GCF_029222755.1	Present in both E.coli and Enterobacterales dataset
43182598	RefSeq	NZ_JARUOK010000001.1	5051354	5052043	-	WP_021523304.1	D-galactonate utilization transcriptional regulator DgoR	Escherichia coli	1609	GCF_029715455.1	Present in both E.coli and Enterobacterales dataset
43182598	RefSeq	NZ_JARVXT010000032.1	10566	11255	-	WP_021523304.1	D-galactonate utilization transcriptional regulator DgoR	Escherichia coli	PK-5127	GCF_029865655.1	Present in both E.coli and Enterobacterales dataset
43182598	RefSeq	NZ_JARWFN010000039.1	58457	59146	+	WP_021523304.1	D-galactonate utilization transcriptional regulator DgoR	Escherichia coli	MUWRP0939	GCF_030376265.1	Present in both E.coli and Enterobacterales dataset
43182598	RefSeq	NZ_JASCZP010000022.1	31316	32005	+	WP_021523304.1	D-galactonate utilization transcriptional regulator DgoR	Escherichia coli	PK-5141	GCF_030271685.1	Present in both E.coli and Enterobacterales dataset
43182598	RefSeq	NZ_JASCZS010000074.1	139	828	+	WP_021523304.1	D-galactonate utilization transcriptional regulator DgoR	Escherichia coli	PK-5081	GCF_030271755.1	Present in both E.coli and Enterobacterales dataset
43182598	RefSeq	NZ_JASCZT010000017.1	25585	26274	+	WP_021523304.1	D-galactonate utilization transcriptional regulator DgoR	Escherichia coli	PK-5052	GCF_030271775.1	Present in both E.coli and Enterobacterales dataset
43182598	RefSeq	NZ_JASGOA010000001.1	8568	9257	+	WP_021523304.1	D-galactonate utilization transcriptional regulator DgoR	Escherichia coli	PP-E819.1	GCF_033031375.1	Present in both E.coli and Enterobacterales dataset
43182598	RefSeq	NZ_JASITY010000054.1	25661	26350	-	WP_021523304.1	D-galactonate utilization transcriptional regulator DgoR	Escherichia coli	1735	GCF_030346795.1	Present in both E.coli and Enterobacterales dataset
43182598	RefSeq	NZ_JASKNX010000296.1	58586	59275	+	WP_021523304.1	D-galactonate utilization transcriptional regulator DgoR	Escherichia coli	EC177	GCF_036314545.1	Present in both E.coli and Enterobacterales dataset
43182598	RefSeq	NZ_JASKNZ010000252.1	58586	59275	+	WP_021523304.1	D-galactonate utilization transcriptional regulator DgoR	Escherichia coli	EC166	GCF_036314625.1	Present in both E.coli and Enterobacterales dataset
43182598	RefSeq	NZ_JASUUP010000001.1	2225628	2226317	+	WP_021523304.1	D-galactonate utilization transcriptional regulator DgoR	Escherichia coli	CPO077	GCF_030284305.1	Present in both E.coli and Enterobacterales dataset
43182598	RefSeq	NZ_JASUUQ010000001.1	4898840	4899529	-	WP_021523304.1	D-galactonate utilization transcriptional regulator DgoR	Escherichia coli	CPO080	GCF_030284285.1	Present in both E.coli and Enterobacterales dataset
43182598	RefSeq	NZ_JASUUR010000001.1	1403973	1404662	+	WP_021523304.1	D-galactonate utilization transcriptional regulator DgoR	Escherichia coli	CPO083	GCF_030284265.1	Present in both E.coli and Enterobacterales dataset
43182598	RefSeq	NZ_JASUUS010000001.1	3011408	3012097	+	WP_021523304.1	D-galactonate utilization transcriptional regulator DgoR	Escherichia coli	CPO084	GCF_030284165.1	Present in both E.coli and Enterobacterales dataset
43182598	RefSeq	NZ_JASUUV010000001.1	3908152	3908841	-	WP_021523304.1	D-galactonate utilization transcriptional regulator DgoR	Escherichia coli	CPO099	GCF_030284205.1	Present in both E.coli and Enterobacterales dataset
43182598	RefSeq	NZ_JASUUY010000001.1	817307	817996	-	WP_021523304.1	D-galactonate utilization transcriptional regulator DgoR	Escherichia coli	CPO124	GCF_030284065.1	Present in both E.coli and Enterobacterales dataset
43182598	RefSeq	NZ_JASUVE010000001.1	1903004	1903693	+	WP_021523304.1	D-galactonate utilization transcriptional regulator DgoR	Escherichia coli	CPO219	GCF_030284005.1	Present in both E.coli and Enterobacterales dataset
43182598	RefSeq	NZ_JASWEU010000011.1	58510	59199	+	WP_021523304.1	D-galactonate utilization transcriptional regulator DgoR	Escherichia coli	UTM00012	GCF_030286295.1	Present in both E.coli and Enterobacterales dataset
43182598	RefSeq	NZ_JAUCHY010000012.1	24543	25232	-	WP_021523304.1	D-galactonate utilization transcriptional regulator DgoR	Escherichia coli	TUM13873	GCF_030369475.1	Present in both E.coli and Enterobacterales dataset
43182598	RefSeq	NZ_JAUKWZ010000011.1	59700	60389	-	WP_021523304.1	D-galactonate utilization transcriptional regulator DgoR	Escherichia coli	87	GCF_030510145.1	Present in both E.coli and Enterobacterales dataset
43182598	RefSeq	NZ_JAUKXW010000011.1	58636	59325	+	WP_021523304.1	D-galactonate utilization transcriptional regulator DgoR	Escherichia coli	64	GCF_030510625.1	Present in both E.coli and Enterobacterales dataset
43182598	RefSeq	NZ_JAUKZG010000013.1	59700	60389	-	WP_021523304.1	D-galactonate utilization transcriptional regulator DgoR	Escherichia coli	28	GCF_030511365.1	Present in both E.coli and Enterobacterales dataset
43182598	RefSeq	NZ_JAVHUU010000250.1	58586	59275	+	WP_021523304.1	D-galactonate utilization transcriptional regulator DgoR	Escherichia coli	EC316	GCF_036314405.1	Present in both E.coli and Enterobacterales dataset
43182598	RefSeq	NZ_JAVJIJ010000007.1	205004	205693	-	WP_021523304.1	D-galactonate utilization transcriptional regulator DgoR	Escherichia coli	UPEC39_R.R_LAU	GCF_032670145.1	Present in both E.coli and Enterobacterales dataset
43182598	RefSeq	NZ_JAVJIO010000005.1	60067	60756	+	WP_021523304.1	D-galactonate utilization transcriptional regulator DgoR	Escherichia coli	UPEC24_R.R_LAU	GCF_032670345.1	Present in both E.coli and Enterobacterales dataset
43182598	RefSeq	NZ_JAVJIQ010000010.1	134994	135683	-	WP_021523304.1	D-galactonate utilization transcriptional regulator DgoR	Escherichia coli	UPEC1_R.R_LAU	GCF_032670425.1	Present in both E.coli and Enterobacterales dataset
43182598	RefSeq	NZ_JAVKNM010000027.1	47188	47877	-	WP_021523304.1	D-galactonate utilization transcriptional regulator DgoR	Escherichia coli	UPEC123_R.R_LAU	GCF_031628675.1	Present in both E.coli and Enterobacterales dataset
43182598	RefSeq	NZ_JAVKNZ010000006.1	67709	68398	+	WP_021523304.1	D-galactonate utilization transcriptional regulator DgoR	Escherichia coli	UPEC110_R.R_LAU	GCF_031628755.1	Present in both E.coli and Enterobacterales dataset
43182598	RefSeq	NZ_JAVKOK010000014.1	60475	61164	-	WP_021523304.1	D-galactonate utilization transcriptional regulator DgoR	Escherichia coli	UPEC103_R.R_LAU	GCF_031628795.1	Present in both E.coli and Enterobacterales dataset
43182598	RefSeq	NZ_JAVKUJ010000022.1	58577	59266	+	WP_021523304.1	D-galactonate utilization transcriptional regulator DgoR	Escherichia coli	UPEC134_R.R_LAU	GCF_031460705.1	Present in both E.coli and Enterobacterales dataset
43182598	RefSeq	NZ_JAVVMH010000011.1	130661	131350	-	WP_021523304.1	D-galactonate utilization transcriptional regulator DgoR	Escherichia coli	CB-2023-5	GCF_032667085.1	Present in both E.coli and Enterobacterales dataset
43182598	RefSeq	NZ_JAVVMK010000006.1	62636	63325	+	WP_021523304.1	D-galactonate utilization transcriptional regulator DgoR	Escherichia coli	CB-2023-9	GCF_032667015.1	Present in both E.coli and Enterobacterales dataset
43182598	RefSeq	NZ_JAVXYI010000012.1	58583	59272	+	WP_021523304.1	D-galactonate utilization transcriptional regulator DgoR	Escherichia coli	ECO01	GCF_032336855.1	Present in both E.coli and Enterobacterales dataset
43182598	RefSeq	NZ_JAWIGR010000013.1	59650	60339	-	WP_021523304.1	D-galactonate utilization transcriptional regulator DgoR	Escherichia coli	23-C-RB-38	GCF_032747555.1	Present in both E.coli and Enterobacterales dataset
43182598	RefSeq	NZ_JAWIGS010000014.1	59649	60338	-	WP_021523304.1	D-galactonate utilization transcriptional regulator DgoR	Escherichia coli	23-C-RB-37	GCF_032747515.1	Present in both E.coli and Enterobacterales dataset
43182598	RefSeq	NZ_JAWIHU010000014.1	59650	60339	-	WP_021523304.1	D-galactonate utilization transcriptional regulator DgoR	Escherichia coli	23-C-JX-6	GCF_032746475.1	Present in both E.coli and Enterobacterales dataset
43182598	RefSeq	NZ_JAWWVD010000169.1	4059	4748	-	WP_021523304.1	D-galactonate utilization transcriptional regulator DgoR	Escherichia coli	EC-FO-57	GCF_034652315.1	Present in both E.coli and Enterobacterales dataset
43182598	RefSeq	NZ_JAWWVF010000002.1	58567	59256	+	WP_021523304.1	D-galactonate utilization transcriptional regulator DgoR	Escherichia coli	EC-FO-30	GCF_034652395.1	Present in both E.coli and Enterobacterales dataset
43182598	RefSeq	NZ_JAXAAE010000018.1	58527	59216	+	WP_021523304.1	D-galactonate utilization transcriptional regulator DgoR	Escherichia coli	CIM-Cont-026	GCF_033899285.1	Present in both E.coli and Enterobacterales dataset
43182598	RefSeq	NZ_JAXADK010000016.1	54148	54837	-	WP_021523304.1	D-galactonate utilization transcriptional regulator DgoR	Escherichia coli	CIM-Carb-055	GCF_033900905.1	Present in both E.coli and Enterobacterales dataset
43182598	RefSeq	NZ_JAXBBX010000009.1	45386	46075	-	WP_021523304.1	D-galactonate utilization transcriptional regulator DgoR	Escherichia coli	AR176	GCF_047499615.1	Present in both E.coli and Enterobacterales dataset
43182598	RefSeq	NZ_JAXBBY010000011.1	45386	46075	-	WP_021523304.1	D-galactonate utilization transcriptional regulator DgoR	Escherichia coli	AR172	GCF_047499675.1	Present in both E.coli and Enterobacterales dataset
43182598	RefSeq	NZ_JAXKPT010000013.1	58735	59424	+	WP_021523304.1	D-galactonate utilization transcriptional regulator DgoR	Escherichia coli	V10	GCF_034296395.1	Present in both E.coli and Enterobacterales dataset
43182598	RefSeq	NZ_JAYEUA010000013.1	58452	59141	+	WP_021523304.1	D-galactonate utilization transcriptional regulator DgoR	Escherichia coli	EcLESPA_79	GCF_037030345.1	Present in both E.coli and Enterobacterales dataset
43182598	RefSeq	NZ_JAYEUS010000021.1	16754	17443	-	WP_021523304.1	D-galactonate utilization transcriptional regulator DgoR	Escherichia coli	EcLESPA_183	GCF_037030075.1	Present in both E.coli and Enterobacterales dataset
43182598	RefSeq	NZ_JAYMDK010000015.1	59573	60262	-	WP_021523304.1	D-galactonate utilization transcriptional regulator DgoR	Escherichia coli	CREC 3	GCF_035818495.1	Present in both E.coli and Enterobacterales dataset
43182598	RefSeq	NZ_JAYXCJ010000023.1	54136	54825	-	WP_021523304.1	D-galactonate utilization transcriptional regulator DgoR	Escherichia coli	UPEC_42	GCF_039548675.1	Present in both E.coli and Enterobacterales dataset
43182598	RefSeq	NZ_JAYXCN010000013.1	58583	59272	+	WP_021523304.1	D-galactonate utilization transcriptional regulator DgoR	Escherichia coli	UPEC_50	GCF_039548575.1	Present in both E.coli and Enterobacterales dataset
43182598	RefSeq	NZ_JAYXCR010000056.1	25682	26371	+	WP_021523304.1	D-galactonate utilization transcriptional regulator DgoR	Escherichia coli	MRSN943043	GCF_036038915.1	Present in both E.coli and Enterobacterales dataset
43182598	RefSeq	NZ_JAYXDT010000028.1	58456	59145	+	WP_021523304.1	D-galactonate utilization transcriptional regulator DgoR	Escherichia coli	MRSN943703	GCF_036037635.1	Present in both E.coli and Enterobacterales dataset
43182598	RefSeq	NZ_JAYXHF010000021.1	59576	60265	-	WP_021523304.1	D-galactonate utilization transcriptional regulator DgoR	Escherichia coli	MRSN967753	GCF_036033685.1	Present in both E.coli and Enterobacterales dataset
43182598	RefSeq	NZ_JAZGQJ010000010.1	45699	46388	-	WP_021523304.1	D-galactonate utilization transcriptional regulator DgoR	Escherichia coli	14CASLE	GCF_036421555.1	Present in both E.coli and Enterobacterales dataset
43182598	RefSeq	NZ_JAZKKU010000001.1	1114836	1115525	+	WP_021523304.1	D-galactonate utilization transcriptional regulator DgoR	Escherichia coli	CARB33	GCF_036487445.1	Present in both E.coli and Enterobacterales dataset
43182598	RefSeq	NZ_JBAFSV010000018.1	58745	59434	+	WP_021523304.1	D-galactonate utilization transcriptional regulator DgoR	Escherichia coli	SXE-20	GCF_036688145.1	Present in both E.coli and Enterobacterales dataset
43182598	RefSeq	NZ_JBAKMQ010000018.1	58583	59272	+	WP_021523304.1	D-galactonate utilization transcriptional regulator DgoR	Escherichia coli	UPEC 5	GCF_037080175.1	Present in both E.coli and Enterobacterales dataset
43182598	RefSeq	NZ_JBCGQB010000030.1	59700	60389	-	WP_021523304.1	D-galactonate utilization transcriptional regulator DgoR	Escherichia coli	GX24	GCF_046367985.1	Present in both E.coli and Enterobacterales dataset
43182598	RefSeq	NZ_JBCGQQ010000014.1	58611	59300	+	WP_021523304.1	D-galactonate utilization transcriptional regulator DgoR	Escherichia coli	ZR174	GCF_046367685.1	Present in both E.coli and Enterobacterales dataset
43182598	RefSeq	NZ_JBCGRC010000012.1	58637	59326	+	WP_021523304.1	D-galactonate utilization transcriptional regulator DgoR	Escherichia coli	HU13	GCF_046367445.1	Present in both E.coli and Enterobacterales dataset
43182598	RefSeq	NZ_JBDLWX010000012.1	58527	59216	+	WP_021523304.1	D-galactonate utilization transcriptional regulator DgoR	Escherichia coli	EC593	GCF_039749655.1	Present in both E.coli and Enterobacterales dataset
43182598	RefSeq	NZ_JBDYNK010000001.1	59700	60389	-	WP_021523304.1	D-galactonate utilization transcriptional regulator DgoR	Escherichia coli	KE9716	GCF_043829945.1	Present in both E.coli and Enterobacterales dataset
43182598	RefSeq	NZ_JBEDWH010000027.1	27029	27718	-	WP_021523304.1	D-galactonate utilization transcriptional regulator DgoR	Escherichia coli	LACPHL-BACT-2024-00198	GCF_040120745.1	Present in both E.coli and Enterobacterales dataset
43182598	RefSeq	NZ_JBEEFC010000001.1	8568	9257	+	WP_021523304.1	D-galactonate utilization transcriptional regulator DgoR	Escherichia coli	377F6	GCF_040137665.1	Present in both E.coli and Enterobacterales dataset
43182598	RefSeq	NZ_JBEWFN010000013.1	58483	59172	+	WP_021523304.1	D-galactonate utilization transcriptional regulator DgoR	Escherichia coli	ECOCDS14	GCF_040446055.1	Present in both E.coli and Enterobacterales dataset
43182598	RefSeq	NZ_JBHZNX010000013.1	58450	59139	+	WP_021523304.1	D-galactonate utilization transcriptional regulator DgoR	Escherichia coli	JNE031	GCF_044470525.1	Present in both E.coli and Enterobacterales dataset
43182598	RefSeq	NZ_JBIGMO010000001.1	3347815	3348504	+	WP_021523304.1	D-galactonate utilization transcriptional regulator DgoR	Escherichia coli	CPE_E322	GCF_045572075.1	Present in both E.coli and Enterobacterales dataset
43182598	RefSeq	NZ_JBIGPI010000001.1	8568	9257	+	WP_021523304.1	D-galactonate utilization transcriptional regulator DgoR	Escherichia coli	CPE_E206	GCF_045573545.1	Present in both E.coli and Enterobacterales dataset
43182598	RefSeq	NZ_JBIHCQ010000001.1	4901964	4902653	-	WP_021523304.1	D-galactonate utilization transcriptional regulator DgoR	Escherichia coli	CPE_E1031	GCF_045606985.1	Present in both E.coli and Enterobacterales dataset
43182598	RefSeq	NZ_JBIWZY010000001.1	2718421	2719110	-	WP_021523304.1	D-galactonate utilization transcriptional regulator DgoR	Escherichia coli	CPE_E1205	GCF_045618865.1	Present in both E.coli and Enterobacterales dataset
43182598	RefSeq	NZ_JBIXAC010000001.1	3227024	3227713	-	WP_021523304.1	D-galactonate utilization transcriptional regulator DgoR	Escherichia coli	CPE_E1201	GCF_045619025.1	Present in both E.coli and Enterobacterales dataset
43182598	RefSeq	NZ_JBIXAZ010000001.1	3303475	3304164	+	WP_021523304.1	D-galactonate utilization transcriptional regulator DgoR	Escherichia coli	CPE_E1174	GCF_045619405.1	Present in both E.coli and Enterobacterales dataset
43182598	RefSeq	NZ_JBJGKW010000004.1	1798642	1799331	-	WP_021523304.1	D-galactonate utilization transcriptional regulator DgoR	Escherichia coli	98211	GCF_045108315.1	Present in both E.coli and Enterobacterales dataset
43182598	RefSeq	NZ_JBJGKX010000002.1	2351857	2352546	+	WP_021523304.1	D-galactonate utilization transcriptional regulator DgoR	Escherichia coli	98204	GCF_045108365.1	Present in both E.coli and Enterobacterales dataset
43182598	RefSeq	NZ_JBJLNW010000014.1	58472	59161	+	WP_021523304.1	D-galactonate utilization transcriptional regulator DgoR	Escherichia coli	944575	GCF_045570635.1	Present in both E.coli and Enterobacterales dataset
43182598	RefSeq	NZ_JBJLYG010000027.1	2486	3175	+	WP_021523304.1	D-galactonate utilization transcriptional regulator DgoR	Escherichia coli	239 J1	GCF_045799115.1	Present in both E.coli and Enterobacterales dataset
43182598	RefSeq	NZ_JBJLYN010000030.1	2486	3175	+	WP_021523304.1	D-galactonate utilization transcriptional regulator DgoR	Escherichia coli	248 B9	GCF_045799785.1	Present in both E.coli and Enterobacterales dataset
43182598	RefSeq	NZ_JBJLYO010000027.1	2486	3175	+	WP_021523304.1	D-galactonate utilization transcriptional regulator DgoR	Escherichia coli	249 D4	GCF_045799765.1	Present in both E.coli and Enterobacterales dataset
43182598	RefSeq	NZ_JBJLYV010000031.1	2486	3175	+	WP_021523304.1	D-galactonate utilization transcriptional regulator DgoR	Escherichia coli	255 I7	GCF_045799705.1	Present in both E.coli and Enterobacterales dataset
43182598	RefSeq	NZ_JBJLZA010000023.1	25592	26281	+	WP_021523304.1	D-galactonate utilization transcriptional regulator DgoR	Escherichia coli	268 B6	GCF_045799405.1	Present in both E.coli and Enterobacterales dataset
43182598	RefSeq	NZ_JSLB01000074.1	42246	42935	-	WP_021523304.1	D-galactonate utilization transcriptional regulator DgoR	Escherichia coli	upec-211	GCF_000778585.1	Present in both E.coli and Enterobacterales dataset
43182598	RefSeq	NZ_JSPE01000147.1	58916	59605	+	WP_021523304.1	D-galactonate utilization transcriptional regulator DgoR	Escherichia coli	blood-90544	GCF_000779095.1	Present in both E.coli and Enterobacterales dataset
43182598	RefSeq	NZ_JSPF01000031.1	42518	43207	-	WP_021523304.1	D-galactonate utilization transcriptional regulator DgoR	Escherichia coli	blood-90543	GCF_000779365.1	Present in both E.coli and Enterobacterales dataset
43182598	RefSeq	NZ_JSPI01000122.1	59981	60670	-	WP_021523304.1	D-galactonate utilization transcriptional regulator DgoR	Escherichia coli	blood-9-0292	GCF_000779275.1	Present in both E.coli and Enterobacterales dataset
43182598	RefSeq	NZ_JSQN01000161.1	30224	30913	-	WP_021523304.1	D-galactonate utilization transcriptional regulator DgoR	Escherichia coli	blood-10-0554	GCF_000781655.1	Present in both E.coli and Enterobacterales dataset
43182598	RefSeq	NZ_JSQO01000133.1	3036	3725	+	WP_021523304.1	D-galactonate utilization transcriptional regulator DgoR	Escherichia coli	blood-10-0541	GCF_000781675.1	Present in both E.coli and Enterobacterales dataset
43182598	RefSeq	NZ_JSRM01000119.1	58916	59605	+	WP_021523304.1	D-galactonate utilization transcriptional regulator DgoR	Escherichia coli	blood-09-0464	GCF_000782155.1	Present in both E.coli and Enterobacterales dataset
43182598	RefSeq	NZ_JSXM01000144.1	11819	12508	-	WP_021523304.1	D-galactonate utilization transcriptional regulator DgoR	Escherichia coli	NA081	GCF_002224715.1	Present in both E.coli and Enterobacterales dataset
43182598	RefSeq	NZ_JULB01000295.1	14452	15141	-	WP_021523304.1	D-galactonate utilization transcriptional regulator DgoR	Escherichia coli	982_ECOL	GCF_001059715.1	Present in both E.coli and Enterobacterales dataset
43182598	RefSeq	NZ_KE699379.1	2863689	2864378	-	WP_021523304.1	D-galactonate utilization transcriptional regulator DgoR	Escherichia coli HVH 65 (4-2262045)	HVH 65 (4-2262045)	GCF_000456945.1	Present in both E.coli and Enterobacterales dataset
43182598	RefSeq	NZ_KE701406.1	1314003	1314692	-	WP_021523304.1	D-galactonate utilization transcriptional regulator DgoR	Escherichia coli KOEGE 77 (202a)	KOEGE 77 (202a)	GCF_000459895.1	Present in both E.coli and Enterobacterales dataset
43182598	RefSeq	NZ_KI521726.1	58484	59173	+	WP_021523304.1	D-galactonate utilization transcriptional regulator DgoR	Escherichia coli 110957	110957	GCF_000485615.1	Present in both E.coli and Enterobacterales dataset
43182598	RefSeq	NZ_KI929782.1	4730490	4731179	-	WP_021523304.1	D-galactonate utilization transcriptional regulator DgoR	Escherichia coli BWH 40	BWH 40	GCF_000522325.1	Present in both E.coli and Enterobacterales dataset
43182598	RefSeq	NZ_KK736421.1	1858291	1858980	-	WP_021523304.1	D-galactonate utilization transcriptional regulator DgoR	Escherichia coli BIDMC 77	BIDMC 77	GCF_000692635.1	Present in both E.coli and Enterobacterales dataset
43182598	RefSeq	NZ_KQ087905.1	2071619	2072308	-	WP_021523304.1	D-galactonate utilization transcriptional regulator DgoR	Escherichia coli	BIDMC102	GCF_001030515.1	Present in both E.coli and Enterobacterales dataset
43182598	RefSeq	NZ_KQ087951.1	1245043	1245732	-	WP_021523304.1	D-galactonate utilization transcriptional regulator DgoR	Escherichia coli	BIDMC106	GCF_001030595.1	Present in both E.coli and Enterobacterales dataset
43182598	RefSeq	NZ_LJOJ01000013.1	59870	60559	-	WP_021523304.1	D-galactonate utilization transcriptional regulator DgoR	Escherichia coli	ECGM-IMP53	GCF_001443175.1	Present in both E.coli and Enterobacterales dataset
43182598	RefSeq	NZ_LNHL01000067.1	53438	54127	-	WP_021523304.1	D-galactonate utilization transcriptional regulator DgoR	Escherichia coli	50579417	GCF_001462925.1	Present in both E.coli and Enterobacterales dataset
43182598	RefSeq	NZ_LQSN01000079.1	58529	59218	+	WP_021523304.1	D-galactonate utilization transcriptional regulator DgoR	Escherichia coli	GN02215	GCF_001519515.1	Present in both E.coli and Enterobacterales dataset
43182598	RefSeq	NZ_LQVH01000090.1	15038	15727	-	WP_021523304.1	D-galactonate utilization transcriptional regulator DgoR	Escherichia coli	GN02769	GCF_001520175.1	Present in both E.coli and Enterobacterales dataset
43182598	RefSeq	NZ_LQWL01000294.1	58529	59218	+	WP_021523304.1	D-galactonate utilization transcriptional regulator DgoR	Escherichia coli	GN04255	GCF_001521475.1	Present in both E.coli and Enterobacterales dataset
43182598	RefSeq	NZ_LVNG01000111.1	59650	60339	-	WP_021523304.1	D-galactonate utilization transcriptional regulator DgoR	Escherichia coli	swine30	GCF_001615615.1	Present in both E.coli and Enterobacterales dataset
43182598	RefSeq	NZ_LVNQ01000094.1	58521	59210	+	WP_021523304.1	D-galactonate utilization transcriptional regulator DgoR	Escherichia coli	swine40	GCF_001615805.1	Present in both E.coli and Enterobacterales dataset
43182598	RefSeq	NZ_LVOO01000096.1	58513	59202	+	WP_021523304.1	D-galactonate utilization transcriptional regulator DgoR	Escherichia coli	swine64	GCF_001616285.1	Present in both E.coli and Enterobacterales dataset
43182598	RefSeq	NZ_LVRE01000146.1	32441	33130	+	WP_021523304.1	D-galactonate utilization transcriptional regulator DgoR	Escherichia coli	GN04481	GCF_001620915.1	Present in both E.coli and Enterobacterales dataset
43182598	RefSeq	NZ_LVRO01000116.1	17175	17864	-	WP_021523304.1	D-galactonate utilization transcriptional regulator DgoR	Escherichia coli	GN04682	GCF_001621145.1	Present in both E.coli and Enterobacterales dataset
43182598	RefSeq	NZ_LVTI01000377.1	32404	33093	-	WP_021523304.1	D-galactonate utilization transcriptional regulator DgoR	Escherichia coli	GN06136	GCF_001622055.1	Present in both E.coli and Enterobacterales dataset
43182598	RefSeq	NZ_LXFK01000013.1	58610	59299	+	WP_021523304.1	D-galactonate utilization transcriptional regulator DgoR	Escherichia coli	NA724	GCF_001713625.1	Present in both E.coli and Enterobacterales dataset
43182598	RefSeq	NZ_MAJK01000024.1	59650	60339	-	WP_021523304.1	D-galactonate utilization transcriptional regulator DgoR	Escherichia coli	MCR1_NJ	GCF_001696775.1	Present in both E.coli and Enterobacterales dataset
43182598	RefSeq	NZ_MCJT01000013.1	67186	67875	+	WP_021523304.1	D-galactonate utilization transcriptional regulator DgoR	Escherichia coli	HE-MDREc17	GCF_003730615.1	Present in both E.coli and Enterobacterales dataset
43182598	RefSeq	NZ_MCKU01000005.1	67188	67877	+	WP_021523304.1	D-galactonate utilization transcriptional regulator DgoR	Escherichia coli	HE-MDREc44	GCF_003731105.1	Present in both E.coli and Enterobacterales dataset
43182598	RefSeq	NZ_MCKV01000003.1	58579	59268	+	WP_021523304.1	D-galactonate utilization transcriptional regulator DgoR	Escherichia coli	HE-MDREc45	GCF_003731155.1	Present in both E.coli and Enterobacterales dataset
43182598	RefSeq	NZ_MCLG01000006.1	67185	67874	+	WP_021523304.1	D-galactonate utilization transcriptional regulator DgoR	Escherichia coli	HE-MDREc57	GCF_003731365.1	Present in both E.coli and Enterobacterales dataset
43182598	RefSeq	NZ_MCLO01000003.1	58575	59264	+	WP_021523304.1	D-galactonate utilization transcriptional regulator DgoR	Escherichia coli	HE-MDREc65	GCF_003731485.1	Present in both E.coli and Enterobacterales dataset
43182598	RefSeq	NZ_MCLQ01000015.1	58573	59262	+	WP_021523304.1	D-galactonate utilization transcriptional regulator DgoR	Escherichia coli	HE-MDREc67	GCF_003731595.1	Present in both E.coli and Enterobacterales dataset
43182598	RefSeq	NZ_MJDI01000012.1	59700	60389	-	WP_021523304.1	D-galactonate utilization transcriptional regulator DgoR	Escherichia coli	NA267	GCF_002407285.1	Present in both E.coli and Enterobacterales dataset
43182598	RefSeq	NZ_MJGD01000013.1	60249	60938	-	WP_021523304.1	D-galactonate utilization transcriptional regulator DgoR	Escherichia coli	NA259	GCF_002407365.1	Present in both E.coli and Enterobacterales dataset
43182598	RefSeq	NZ_MOZG01000013.1	58588	59277	+	WP_021523304.1	D-galactonate utilization transcriptional regulator DgoR	Escherichia coli	4-R1	GCF_002001975.1	Present in both E.coli and Enterobacterales dataset
43182598	RefSeq	NZ_MPAA01000014.1	58588	59277	+	WP_021523304.1	D-galactonate utilization transcriptional regulator DgoR	Escherichia coli	3-R1	GCF_002001705.1	Present in both E.coli and Enterobacterales dataset
43182598	RefSeq	NZ_MPAI01000015.1	58588	59277	+	WP_021523304.1	D-galactonate utilization transcriptional regulator DgoR	Escherichia coli	4.2-R3	GCF_002002845.1	Present in both E.coli and Enterobacterales dataset
43182598	RefSeq	NZ_MSDR01000079.1	60050	60739	-	WP_021523304.1	D-galactonate utilization transcriptional regulator DgoR	Escherichia coli	CUS2B	GCF_001910475.1	Present in both E.coli and Enterobacterales dataset
43182598	RefSeq	NZ_MTXU01000037.1	58583	59272	+	WP_021523304.1	D-galactonate utilization transcriptional regulator DgoR	Escherichia coli	E23	GCF_004380655.1	Present in both E.coli and Enterobacterales dataset
43182598	RefSeq	NZ_NCTG01000015.1	54909	55598	-	WP_021523304.1	D-galactonate utilization transcriptional regulator DgoR	Escherichia coli	MEH_META	GCF_002155845.1	Present in both E.coli and Enterobacterales dataset
43182598	RefSeq	NZ_NEDK01000029.1	59700	60389	-	WP_021523304.1	D-galactonate utilization transcriptional regulator DgoR	Escherichia coli	AUH_IMP188	GCF_002155755.1	Present in both E.coli and Enterobacterales dataset
43182598	RefSeq	NZ_NEFP01000025.1	14090	14779	+	WP_021523304.1	D-galactonate utilization transcriptional regulator DgoR	Escherichia coli	AUH_IMP153	GCF_002116485.1	Present in both E.coli and Enterobacterales dataset
43182598	RefSeq	NZ_NEFQ01000026.1	2502	3191	+	WP_021523304.1	D-galactonate utilization transcriptional regulator DgoR	Escherichia coli	AUH_IMP157	GCF_002116495.1	Present in both E.coli and Enterobacterales dataset
43182598	RefSeq	NZ_NEFT01000068.1	25694	26383	-	WP_021523304.1	D-galactonate utilization transcriptional regulator DgoR	Escherichia coli	AUH_IMP173	GCF_002116565.1	Present in both E.coli and Enterobacterales dataset
43182598	RefSeq	NZ_NGSE01000001.1	2460962	2461651	-	WP_021523304.1	D-galactonate utilization transcriptional regulator DgoR	Escherichia coli	MGH179	GCF_002152135.1	Present in both E.coli and Enterobacterales dataset
43182598	RefSeq	NZ_NIIJ01000015.1	59694	60383	-	WP_021523304.1	D-galactonate utilization transcriptional regulator DgoR	Escherichia coli	FC10256	GCF_002223665.1	Present in both E.coli and Enterobacterales dataset
43182598	RefSeq	NZ_NIIL01000008.1	58573	59262	+	WP_021523304.1	D-galactonate utilization transcriptional regulator DgoR	Escherichia coli	FC10254	GCF_002223555.1	Present in both E.coli and Enterobacterales dataset
43182598	RefSeq	NZ_NIIQ01000015.1	59678	60367	-	WP_021523304.1	D-galactonate utilization transcriptional regulator DgoR	Escherichia coli	FC10244	GCF_002223485.1	Present in both E.coli and Enterobacterales dataset
43182598	RefSeq	NZ_NIIT01000012.1	59694	60383	-	WP_021523304.1	D-galactonate utilization transcriptional regulator DgoR	Escherichia coli	FC10223	GCF_002223635.1	Present in both E.coli and Enterobacterales dataset
43182598	RefSeq	NZ_NIIU01000035.1	59694	60383	-	WP_021523304.1	D-galactonate utilization transcriptional regulator DgoR	Escherichia coli	FC10208	GCF_002223545.1	Present in both E.coli and Enterobacterales dataset
43182598	RefSeq	NZ_NNYQ01000016.1	59359	60048	-	WP_021523304.1	D-galactonate utilization transcriptional regulator DgoR	Escherichia coli	MOD1-EC6136	GCF_002486325.1	Present in both E.coli and Enterobacterales dataset
43182598	RefSeq	NZ_NOUN01000011.1	59359	60048	-	WP_021523304.1	D-galactonate utilization transcriptional regulator DgoR	Escherichia coli	MOD1-EC6689	GCF_002522785.1	Present in both E.coli and Enterobacterales dataset
43182598	RefSeq	NZ_NQDX01000138.1	58533	59222	+	WP_021523304.1	D-galactonate utilization transcriptional regulator DgoR	Shigella boydii	ECPSTH05	GCF_002249045.1	Present in both E.coli and Enterobacterales dataset
43182598	RefSeq	NZ_NXEQ01000020.1	30013	30702	+	WP_021523304.1	D-galactonate utilization transcriptional regulator DgoR	Escherichia coli	2009-30	GCF_005508815.1	Present in both E.coli and Enterobacterales dataset
43182598	RefSeq	NZ_NXER01000001.1	2221952	2222641	+	WP_021523304.1	D-galactonate utilization transcriptional regulator DgoR	Escherichia coli	2009-27	GCF_005508805.1	Present in both E.coli and Enterobacterales dataset
43182598	RefSeq	NZ_OVBQ01000018.1	60477	61166	-	WP_021523304.1	D-galactonate utilization transcriptional regulator DgoR	Escherichia coli	KCRI-393	GCF_900406595.1	Present in both E.coli and Enterobacterales dataset
43182598	RefSeq	NZ_OZ121091.1	3335240	3335929	+	WP_021523304.1	D-galactonate utilization transcriptional regulator DgoR	Escherichia coli		GCF_964200045.1	Present in both E.coli and Enterobacterales dataset
43182598	RefSeq	NZ_PGOF01000776.1	59628	60317	-	WP_021523304.1	D-galactonate utilization transcriptional regulator DgoR	Escherichia coli	Ab4890	GCF_028176015.1	Present in both E.coli and Enterobacterales dataset
43182598	RefSeq	NZ_PSRY01000014.1	58636	59325	+	WP_021523304.1	D-galactonate utilization transcriptional regulator DgoR	Escherichia sp. R5	R5	GCF_003001085.1	Present in both E.coli and Enterobacterales dataset
43182598	RefSeq	NZ_PSSC01000014.1	58636	59325	+	WP_021523304.1	D-galactonate utilization transcriptional regulator DgoR	Escherichia sp. R10	R10	GCF_003000855.1	Present in both E.coli and Enterobacterales dataset
43182598	RefSeq	NZ_PSSF01000014.1	58636	59325	+	WP_021523304.1	D-galactonate utilization transcriptional regulator DgoR	Escherichia sp. R13	R13	GCF_003001055.1	Present in both E.coli and Enterobacterales dataset
43182598	RefSeq	NZ_PSSM01000013.1	58636	59325	+	WP_021523304.1	D-galactonate utilization transcriptional regulator DgoR	Escherichia sp. R20	R20	GCF_003000975.1	Present in both E.coli and Enterobacterales dataset
43182598	RefSeq	NZ_PVOZ01000065.1	54186	54875	-	WP_021523304.1	D-galactonate utilization transcriptional regulator DgoR	Escherichia coli	BA14434	GCF_003007895.1	Present in both E.coli and Enterobacterales dataset
43182598	RefSeq	NZ_PVPB01000074.1	54329	55018	-	WP_021523304.1	D-galactonate utilization transcriptional regulator DgoR	Escherichia coli	BP3354	GCF_003007935.1	Present in both E.coli and Enterobacterales dataset
43182598	RefSeq	NZ_PVPC01000075.1	58666	59355	-	WP_021523304.1	D-galactonate utilization transcriptional regulator DgoR	Escherichia coli	B6770	GCF_003007965.1	Present in both E.coli and Enterobacterales dataset
43182598	RefSeq	NZ_PVPD01000068.1	58798	59487	-	WP_021523304.1	D-galactonate utilization transcriptional regulator DgoR	Escherichia coli	B17565	GCF_003008235.1	Present in both E.coli and Enterobacterales dataset
43182598	RefSeq	NZ_PXIA01000015.1	59699	60388	-	WP_021523304.1	D-galactonate utilization transcriptional regulator DgoR	Escherichia coli	ECM-2	GCF_003057445.1	Present in both E.coli and Enterobacterales dataset
43182598	RefSeq	NZ_PXID01000003.1	263192	263881	-	WP_021523304.1	D-galactonate utilization transcriptional regulator DgoR	Escherichia coli	ECM-3	GCF_003057435.1	Present in both E.coli and Enterobacterales dataset
43182598	RefSeq	NZ_PXJW01000009.1	58537	59226	+	WP_021523304.1	D-galactonate utilization transcriptional regulator DgoR	Escherichia coli	CRE75	GCF_003400555.1	Present in both E.coli and Enterobacterales dataset
43182598	RefSeq	NZ_PXKE01000011.1	43766	44455	-	WP_021523304.1	D-galactonate utilization transcriptional regulator DgoR	Escherichia coli	CRE50	GCF_003402785.1	Present in both E.coli and Enterobacterales dataset
43182598	RefSeq	NZ_QAXQ01000030.1	59703	60392	-	WP_021523304.1	D-galactonate utilization transcriptional regulator DgoR	Escherichia sp. R8	R8	GCF_003064065.1	Present in both E.coli and Enterobacterales dataset
43182598	RefSeq	NZ_QLKM01000011.1	58638	59327	+	WP_021523304.1	D-galactonate utilization transcriptional regulator DgoR	Escherichia coli	LMR3067	GCF_003388995.1	Present in both E.coli and Enterobacterales dataset
43182598	RefSeq	NZ_QTLA01000015.1	54909	55598	-	WP_021523304.1	D-galactonate utilization transcriptional regulator DgoR	Escherichia coli	MEH1	GCF_003709075.1	Present in both E.coli and Enterobacterales dataset
43182598	RefSeq	NZ_QYMC01000012.1	58588	59277	+	WP_021523304.1	D-galactonate utilization transcriptional regulator DgoR	Escherichia coli	N015.C-21	GCF_008082925.1	Present in both E.coli and Enterobacterales dataset
43182598	RefSeq	NZ_QYMG01000011.1	58588	59277	+	WP_021523304.1	D-galactonate utilization transcriptional regulator DgoR	Escherichia coli	N015.H-15	GCF_008083085.1	Present in both E.coli and Enterobacterales dataset
43182598	RefSeq	NZ_RCAK01000083.1	59670	60359	-	WP_021523304.1	D-galactonate utilization transcriptional regulator DgoR	Escherichia coli	B24462	GCF_003628365.1	Present in both E.coli and Enterobacterales dataset
43182598	RefSeq	NZ_RCAM01000080.1	59673	60362	-	WP_021523304.1	D-galactonate utilization transcriptional regulator DgoR	Escherichia coli	B4814	GCF_003628265.1	Present in both E.coli and Enterobacterales dataset
43182598	RefSeq	NZ_RHWM01000012.1	58586	59275	+	WP_021523304.1	D-galactonate utilization transcriptional regulator DgoR	Escherichia coli	EC_US_18	GCF_003939825.1	Present in both E.coli and Enterobacterales dataset
43182598	RefSeq	NZ_RHWN01000014.1	58586	59275	+	WP_021523304.1	D-galactonate utilization transcriptional regulator DgoR	Escherichia coli	EC_US_14	GCF_003937625.1	Present in both E.coli and Enterobacterales dataset
43182598	RefSeq	NZ_RKJE01000005.1	270304	270993	-	WP_021523304.1	D-galactonate utilization transcriptional regulator DgoR	Escherichia coli	FDAARGOS_564	GCF_003937765.1	Present in both E.coli and Enterobacterales dataset
43182598	RefSeq	NZ_RYXC01000174.1	14919	15608	-	WP_021523304.1	D-galactonate utilization transcriptional regulator DgoR	Shigella boydii	GCID_CRE_0038	GCF_003977345.1	Present in both E.coli and Enterobacterales dataset
43182598	RefSeq	NZ_RYXE01000091.1	58587	59276	+	WP_021523304.1	D-galactonate utilization transcriptional regulator DgoR	Shigella sonnei	GCID_CRE_0036	GCF_003977405.1	Present in both E.coli and Enterobacterales dataset
43182598	RefSeq	NZ_RYXF01000039.1	14919	15608	-	WP_021523304.1	D-galactonate utilization transcriptional regulator DgoR	Shigella sonnei	GCID_CRE_0035	GCF_003977375.1	Present in both E.coli and Enterobacterales dataset
43182598	RefSeq	NZ_RZEL01000018.1	27219	27908	+	WP_021523304.1	D-galactonate utilization transcriptional regulator DgoR	Escherichia coli	URMC_49	GCF_004567565.1	Present in both E.coli and Enterobacterales dataset
43182598	RefSeq	NZ_RZFH01000021.1	50872	51561	-	WP_021523304.1	D-galactonate utilization transcriptional regulator DgoR	Escherichia coli	URMC_70	GCF_004566755.1	Present in both E.coli and Enterobacterales dataset
43182598	RefSeq	NZ_SAZA01000246.1	59359	60048	-	WP_021523304.1	D-galactonate utilization transcriptional regulator DgoR	Shigella boydii	216	GCF_004025385.1	Present in both E.coli and Enterobacterales dataset
43182598	RefSeq	NZ_SAZV01000070.1	58796	59485	-	WP_021523304.1	D-galactonate utilization transcriptional regulator DgoR	Escherichia coli	B24987	GCF_004025935.1	Present in both E.coli and Enterobacterales dataset
43182598	RefSeq	NZ_SOMJ01000064.1	58533	59222	+	WP_021523304.1	D-galactonate utilization transcriptional regulator DgoR	Shigella sonnei	AM23	GCF_004402105.1	Present in both E.coli and Enterobacterales dataset
43182598	RefSeq	NZ_SPVS01000159.1	45368	46057	-	WP_021523304.1	D-galactonate utilization transcriptional regulator DgoR	Escherichia coli	RUSPBB69	GCF_006229245.1	Present in both E.coli and Enterobacterales dataset
43182598	RefSeq	NZ_SPVV01000220.1	59128	59817	-	WP_021523304.1	D-galactonate utilization transcriptional regulator DgoR	Escherichia coli	RUSPBB66	GCF_006230585.1	Present in both E.coli and Enterobacterales dataset
43182598	RefSeq	NZ_SPVX01000188.1	43207	43896	-	WP_021523304.1	D-galactonate utilization transcriptional regulator DgoR	Escherichia coli	RUSPBB62	GCF_006229345.1	Present in both E.coli and Enterobacterales dataset
43182598	RefSeq	NZ_SPVY01000123.1	58479	59168	+	WP_021523304.1	D-galactonate utilization transcriptional regulator DgoR	Escherichia coli	RUSPBB60	GCF_006230595.1	Present in both E.coli and Enterobacterales dataset
43182598	RefSeq	NZ_SPWE01000158.1	58482	59171	+	WP_021523304.1	D-galactonate utilization transcriptional regulator DgoR	Escherichia coli	RUSPBB48	GCF_006240985.1	Present in both E.coli and Enterobacterales dataset
43182598	RefSeq	NZ_SPWL01000122.1	58104	58793	-	WP_021523304.1	D-galactonate utilization transcriptional regulator DgoR	Escherichia coli	RUSPBB4	GCF_006230735.1	Present in both E.coli and Enterobacterales dataset
43182598	RefSeq	NZ_SPWM01000029.1	58479	59168	+	WP_021523304.1	D-galactonate utilization transcriptional regulator DgoR	Escherichia coli	RUSPBB34	GCF_006230745.1	Present in both E.coli and Enterobacterales dataset
43182598	RefSeq	NZ_SPWN01000120.1	59366	60055	-	WP_021523304.1	D-galactonate utilization transcriptional regulator DgoR	Escherichia coli	RUSPBB33	GCF_006241035.1	Present in both E.coli and Enterobacterales dataset
43182598	RefSeq	NZ_SPWO01000209.1	56509	57198	+	WP_021523304.1	D-galactonate utilization transcriptional regulator DgoR	Escherichia coli	RUSPBB325	GCF_006229495.1	Present in both E.coli and Enterobacterales dataset
43182598	RefSeq	NZ_SPWV01000165.1	2405	3094	+	WP_021523304.1	D-galactonate utilization transcriptional regulator DgoR	Escherichia coli	RUSPBB302	GCF_006229505.1	Present in both E.coli and Enterobacterales dataset
43182598	RefSeq	NZ_SPXA01000145.1	57502	58191	-	WP_021523304.1	D-galactonate utilization transcriptional regulator DgoR	Escherichia coli	RUSPBB287	GCF_006229655.1	Present in both E.coli and Enterobacterales dataset
43182598	RefSeq	NZ_SPXC01000258.1	58479	59168	+	WP_021523304.1	D-galactonate utilization transcriptional regulator DgoR	Escherichia coli	RUSPBB283	GCF_006229705.1	Present in both E.coli and Enterobacterales dataset
43182598	RefSeq	NZ_SPXD01000125.1	58479	59168	+	WP_021523304.1	D-galactonate utilization transcriptional regulator DgoR	Escherichia coli	RUSPBB278	GCF_006229735.1	Present in both E.coli and Enterobacterales dataset
43182598	RefSeq	NZ_SPXH01000007.1	63808	64497	+	WP_021523304.1	D-galactonate utilization transcriptional regulator DgoR	Escherichia coli	RUSPBB272	GCF_006229775.1	Present in both E.coli and Enterobacterales dataset
43182598	RefSeq	NZ_SPXL01000187.1	53886	54575	-	WP_021523304.1	D-galactonate utilization transcriptional regulator DgoR	Escherichia coli	RUSPBB262	GCF_006229865.1	Present in both E.coli and Enterobacterales dataset
43182598	RefSeq	NZ_SPXR01000145.1	57495	58184	-	WP_021523304.1	D-galactonate utilization transcriptional regulator DgoR	Escherichia coli	RUSPBB235	GCF_006229915.1	Present in both E.coli and Enterobacterales dataset
43182598	RefSeq	NZ_SPXT01000144.1	56510	57199	+	WP_021523304.1	D-galactonate utilization transcriptional regulator DgoR	Escherichia coli	RUSPBB232	GCF_006229965.1	Present in both E.coli and Enterobacterales dataset
43182598	RefSeq	NZ_SPXU01000064.1	57968	58657	-	WP_021523304.1	D-galactonate utilization transcriptional regulator DgoR	Escherichia coli	RUSPBB231	GCF_006229985.1	Present in both E.coli and Enterobacterales dataset
43182598	RefSeq	NZ_SPXZ01000195.1	57846	58535	-	WP_021523304.1	D-galactonate utilization transcriptional regulator DgoR	Escherichia coli	RUSPBB224	GCF_006230085.1	Present in both E.coli and Enterobacterales dataset
43182598	RefSeq	NZ_SPZI01000113.1	58480	59169	+	WP_021523304.1	D-galactonate utilization transcriptional regulator DgoR	Escherichia coli	RUSPBB172	GCF_006230465.1	Present in both E.coli and Enterobacterales dataset
43182598	RefSeq	NZ_SPZJ01000138.1	58479	59168	+	WP_021523304.1	D-galactonate utilization transcriptional regulator DgoR	Escherichia coli	RUSPBB171	GCF_006231235.1	Present in both E.coli and Enterobacterales dataset
43182598	RefSeq	NZ_SPZK01000119.1	58970	59659	-	WP_021523304.1	D-galactonate utilization transcriptional regulator DgoR	Escherichia coli	RUSPBB165	GCF_006231255.1	Present in both E.coli and Enterobacterales dataset
43182598	RefSeq	NZ_SQCE01000164.1	58486	59175	+	WP_021523304.1	D-galactonate utilization transcriptional regulator DgoR	Escherichia coli	EEITKB328	GCF_006238785.1	Present in both E.coli and Enterobacterales dataset
43182598	RefSeq	NZ_SQCR01000171.1	25969	26658	+	WP_021523304.1	D-galactonate utilization transcriptional regulator DgoR	Escherichia coli	RUSPBB152	GCF_006232555.1	Present in both E.coli and Enterobacterales dataset
43182598	RefSeq	NZ_SQCZ01000199.1	58475	59164	+	WP_021523304.1	D-galactonate utilization transcriptional regulator DgoR	Escherichia coli	RUSPBB133	GCF_006232705.1	Present in both E.coli and Enterobacterales dataset
43182598	RefSeq	NZ_SQDA01000277.1	57305	57994	-	WP_021523304.1	D-galactonate utilization transcriptional regulator DgoR	Escherichia coli	RUSPBB131	GCF_006232715.1	Present in both E.coli and Enterobacterales dataset
43182598	RefSeq	NZ_SQDB01000099.1	25566	26255	+	WP_021523304.1	D-galactonate utilization transcriptional regulator DgoR	Escherichia coli	RUSPBB129	GCF_006232725.1	Present in both E.coli and Enterobacterales dataset
43182598	RefSeq	NZ_SQDO01000146.1	57833	58522	-	WP_021523304.1	D-galactonate utilization transcriptional regulator DgoR	Escherichia coli	RUSPBB104	GCF_006232925.1	Present in both E.coli and Enterobacterales dataset
43182598	RefSeq	NZ_SQEX01000140.1	57867	58556	-	WP_021523304.1	D-galactonate utilization transcriptional regulator DgoR	Escherichia coli	NOR5_26_D05	GCF_006233315.1	Present in both E.coli and Enterobacterales dataset
43182598	RefSeq	NZ_SQFS01000181.1	58486	59175	+	WP_021523304.1	D-galactonate utilization transcriptional regulator DgoR	Escherichia coli	NOR4_36	GCF_006233665.1	Present in both E.coli and Enterobacterales dataset
43182598	RefSeq	NZ_SQII01000122.1	58022	58711	-	WP_021523304.1	D-galactonate utilization transcriptional regulator DgoR	Escherichia coli	LVNMSB181	GCF_006235155.1	Present in both E.coli and Enterobacterales dataset
43182598	RefSeq	NZ_SQKL01000128.1	45202	45891	-	WP_021523304.1	D-galactonate utilization transcriptional regulator DgoR	Escherichia coli	LTVUHB59	GCF_006235875.1	Present in both E.coli and Enterobacterales dataset
43182598	RefSeq	NZ_SQKX01000053.1	58486	59175	+	WP_021523304.1	D-galactonate utilization transcriptional regulator DgoR	Escherichia coli	LTSIAB76	GCF_006236005.1	Present in both E.coli and Enterobacterales dataset
43182598	RefSeq	NZ_SSIC01000015.1	43681	44370	-	WP_021523304.1	D-galactonate utilization transcriptional regulator DgoR	Escherichia coli	E80	GCF_030177375.1	Present in both E.coli and Enterobacterales dataset
43182598	RefSeq	NZ_SSOU01000005.1	23839	24528	-	WP_021523304.1	D-galactonate utilization transcriptional regulator DgoR	Escherichia coli	2Amin_TR-009-FPW-K1	GCF_030069585.1	Present in both E.coli and Enterobacterales dataset
43182598	RefSeq	NZ_SSOY01000139.1	59669	60358	-	WP_021523304.1	D-galactonate utilization transcriptional regulator DgoR	Escherichia coli	6Amin_TR-104-DRW-K1	GCF_030073645.1	Present in both E.coli and Enterobacterales dataset
43182598	RefSeq	NZ_SSPC01000142.1	2472	3161	+	WP_021523304.1	D-galactonate utilization transcriptional regulator DgoR	Escherichia coli	10Amin_TR-019-FPW-K1	GCF_030073625.1	Present in both E.coli and Enterobacterales dataset
43182598	RefSeq	NZ_SSPD01000014.1	32299	32988	-	WP_021523304.1	D-galactonate utilization transcriptional regulator DgoR	Escherichia coli	11Amin_TR-011-DRW-K1	GCF_030069485.1	Present in both E.coli and Enterobacterales dataset
43182598	RefSeq	NZ_SSPE01000001.1	54167	54856	-	WP_021523304.1	D-galactonate utilization transcriptional regulator DgoR	Escherichia coli	12Amin_TR-013-DRW-K1	GCF_030069435.1	Present in both E.coli and Enterobacterales dataset
43182598	RefSeq	NZ_SSPN01000119.1	25707	26396	+	WP_021523304.1	D-galactonate utilization transcriptional regulator DgoR	Escherichia coli	22Amin_DL-167-WW2-K1	GCF_030069325.1	Present in both E.coli and Enterobacterales dataset
43182598	RefSeq	NZ_SSPR01000135.1	59669	60358	-	WP_021523304.1	D-galactonate utilization transcriptional regulator DgoR	Escherichia coli	27Amin_DL-188-WW2-K1	GCF_030069285.1	Present in both E.coli and Enterobacterales dataset
43182598	RefSeq	NZ_SSPX01000127.1	25628	26317	+	WP_021523304.1	D-galactonate utilization transcriptional regulator DgoR	Escherichia coli	38Amin_DL-062-SS1 -K1	GCF_030069185.1	Present in both E.coli and Enterobacterales dataset
43182598	RefSeq	NZ_SSTU01000015.1	48825	49514	-	WP_021523304.1	D-galactonate utilization transcriptional regulator DgoR	Escherichia coli K-12	73	GCF_004802935.1	Present in both E.coli and Enterobacterales dataset
43182598	RefSeq	NZ_SSUS01000015.1	45699	46388	-	WP_021523304.1	D-galactonate utilization transcriptional regulator DgoR	Escherichia coli K-12	66	GCF_004803105.1	Present in both E.coli and Enterobacterales dataset
43182598	RefSeq	NZ_SSUU01000014.1	45699	46388	-	WP_021523304.1	D-galactonate utilization transcriptional regulator DgoR	Escherichia coli K-12	68	GCF_004803195.1	Present in both E.coli and Enterobacterales dataset
43182598	RefSeq	NZ_SSUV01000016.1	48825	49514	-	WP_021523304.1	D-galactonate utilization transcriptional regulator DgoR	Escherichia coli K-12	69	GCF_004803295.1	Present in both E.coli and Enterobacterales dataset
43182598	RefSeq	NZ_SWHC01000048.1	25556	26245	+	WP_021523304.1	D-galactonate utilization transcriptional regulator DgoR	Escherichia coli	C2-120	GCF_013169575.1	Present in both E.coli and Enterobacterales dataset
43182598	RefSeq	NZ_UARQ01000008.1	2698427	2699116	+	WP_021523304.1	D-galactonate utilization transcriptional regulator DgoR	Escherichia coli	NCTC13919	GCF_900448135.1	Present in both E.coli and Enterobacterales dataset
43182598	RefSeq	NZ_VASO01000013.1	59640	60329	-	WP_021523304.1	D-galactonate utilization transcriptional regulator DgoR	Escherichia coli	CRE1449	GCF_018095225.1	Present in both E.coli and Enterobacterales dataset
43182598	RefSeq	NZ_VHVX01000015.1	59750	60439	-	WP_021523304.1	D-galactonate utilization transcriptional regulator DgoR	Escherichia coli	BSI112	GCF_016615355.1	Present in both E.coli and Enterobacterales dataset
43182598	RefSeq	NZ_VHVY01000017.1	59413	60102	-	WP_021523304.1	D-galactonate utilization transcriptional regulator DgoR	Escherichia coli	BSI111	GCF_016615365.1	Present in both E.coli and Enterobacterales dataset
43182598	RefSeq	NZ_VJVU01000014.1	58579	59268	+	WP_021523304.1	D-galactonate utilization transcriptional regulator DgoR	Escherichia coli	ME2L-19-468	GCF_019585705.1	Present in both E.coli and Enterobacterales dataset
43182598	RefSeq	NZ_VKIL01000243.1	29682	30371	+	WP_021523304.1	D-galactonate utilization transcriptional regulator DgoR	Escherichia coli	LM12	GCF_009910015.1	Present in both E.coli and Enterobacterales dataset
43182598	RefSeq	NZ_VKIM01000001.1	41929	42618	-	WP_021523304.1	D-galactonate utilization transcriptional regulator DgoR	Escherichia coli	LB07	GCF_009909795.1	Present in both E.coli and Enterobacterales dataset
43182598	RefSeq	NZ_VKIR01000002.1	41932	42621	-	WP_021523304.1	D-galactonate utilization transcriptional regulator DgoR	Escherichia coli	HM06	GCF_009909875.1	Present in both E.coli and Enterobacterales dataset
43182598	RefSeq	NZ_VKIS01000038.1	2522	3211	+	WP_021523304.1	D-galactonate utilization transcriptional regulator DgoR	Escherichia coli	HM05	GCF_009909895.1	Present in both E.coli and Enterobacterales dataset
43182598	RefSeq	NZ_WAIL01000014.1	58636	59325	+	WP_021523304.1	D-galactonate utilization transcriptional regulator DgoR	Escherichia coli	YMC/2017/02/P543	GCF_032647565.1	Present in both E.coli and Enterobacterales dataset
43182598	RefSeq	NZ_WAJF01000013.1	58636	59325	+	WP_021523304.1	D-galactonate utilization transcriptional regulator DgoR	Escherichia coli	YMC/2016/06/N177	GCF_032648125.1	Present in both E.coli and Enterobacterales dataset
43182598	INSDC	CP021202.1	519186	519875	-	ARR58427.1	transcriptional regulator	Escherichia coli	Z1002	GCA_002142675.1	Present in both E.coli and Enterobacterales dataset
43182598	INSDC	CP023960.1	3554007	3554696	+	ATM82807.1	FadR family transcriptional regulator	Escherichia coli	FDAARGOS_448	GCA_002591135.1	Present in both E.coli and Enterobacterales dataset
43182598	INSDC	CP024851.1	908799	909488	-	ATX41104.1	FadR family transcriptional regulator	Escherichia coli	AR_0006	GCA_002787215.1	Present in both E.coli and Enterobacterales dataset
43182598	INSDC	CP024862.1	2422846	2423535	-	ATX57343.1	FadR family transcriptional regulator	Escherichia coli	AR_0015	GCA_002788115.1	Present in both E.coli and Enterobacterales dataset
43182598	INSDC	CP025707.1	2498382	2499071	-	AUO34587.1	FCD domain protein	Escherichia coli	YDC107	GCA_002925525.1	Present in both E.coli and Enterobacterales dataset
43182598	INSDC	CP027134.1	5100375	5101064	-	AVJ72342.1	FCD domain protein	Escherichia coli	AR_0372	GCA_002968735.1	Present in both E.coli and Enterobacterales dataset
43182598	INSDC	CP020516.1	8568	9257	+	AVU58490.1	FadR family transcriptional regulator	Escherichia coli	222	GCA_003031795.1	Present in both E.coli and Enterobacterales dataset
43182598	INSDC	CP028589.2	8568	9257	+	AWA14722.1	FadR family transcriptional regulator	Escherichia coli	WCHEC4533	GCA_002164645.3	Present in both E.coli and Enterobacterales dataset
43182598	INSDC	CP029579.1	2640320	2641009	+	AWO30864.1	FadR family transcriptional regulator	Escherichia coli	DA33137	GCA_003180995.1	Present in both E.coli and Enterobacterales dataset
43182598	INSDC	CP022229.3	1983879	1984568	-	AXN86028.1	FadR family transcriptional regulator	Escherichia coli	WCHEC96200	GCA_002164635.4	Present in both E.coli and Enterobacterales dataset
43182598	INSDC	CP032261.1	5028121	5028810	+	AXZ88644.1	FadR family transcriptional regulator	Escherichia coli	AR_0067	GCA_003571785.1	Present in both E.coli and Enterobacterales dataset
43182598	INSDC	CP032879.1	2812007	2812696	-	AYL10937.1	FadR family transcriptional regulator	Escherichia coli	WCHEC000837	GCA_002164595.2	Present in both E.coli and Enterobacterales dataset
43182598	INSDC	CP033884.1	2033751	2034440	-	AZA01480.1	FadR family transcriptional regulator	Escherichia coli	50579417	GCA_003813145.1	Present in both E.coli and Enterobacterales dataset
43182598	INSDC	CP023820.1	4207738	4208427	-	AZH35988.1	FadR family transcriptional regulator	Escherichia coli	7/2	GCA_003856675.1	Present in both E.coli and Enterobacterales dataset
43182598	INSDC	AP019803.1	4277934	4278623	-	BBL98690.1	galactonate operon transcriptional repressor	Escherichia coli	KY 1497	GCA_023169585.1	Present in both E.coli and Enterobacterales dataset
43182598	INSDC	AP022069.1	8668	9357	+	BBR66477.1	galactonate operon transcriptional repressor	Escherichia coli	WP4-W18-ESBL-09	GCA_014169115.1	Present in both E.coli and Enterobacterales dataset
43182598	INSDC	AP022207.1	8668	9357	+	BBT08865.1	galactonate operon transcriptional repressor	Escherichia coli	WP7-S18-ESBL-09	GCA_014169575.1	Present in both E.coli and Enterobacterales dataset
43182598	INSDC	CACSHK010000099.1	58579	59268	+	CAA0195229.1	HTH-type+transcriptional+regulator+LutR	Escherichia coli		GCA_902705595.1	Present in both E.coli and Enterobacterales dataset
43182598	INSDC	OZ121091.1	3335240	3335929	+	CAL6809889.1	D-galactonate utilization transcriptional regulator DgoR	Escherichia coli		GCA_964200045.1	Present in both E.coli and Enterobacterales dataset
43182598	INSDC	AARRLB010000018.1	54069	54758	-	EEX2544974.1	FadR family transcriptional regulator	Escherichia coli	PNUSAE021121	GCA_012118055.1	Present in both E.coli and Enterobacterales dataset
43182598	INSDC	AARVCW010000028.1	26127	26816	-	EEY5958853.1	D-galactonate utilization transcriptional regulator DgoR	Escherichia coli	PNUSAE002871	GCA_012170515.1	Present in both E.coli and Enterobacterales dataset
43182598	INSDC	AARWQF010000040.1	2374	3063	+	EEZ0493767.1	FadR family transcriptional regulator	Escherichia coli	467367	GCA_012192085.1	Present in both E.coli and Enterobacterales dataset
43182598	INSDC	AARYTZ010000018.1	59570	60259	-	EEZ4435361.1	D-galactonate utilization transcriptional regulator DgoR	Escherichia coli	PSU-0693	GCA_012207255.1	Present in both E.coli and Enterobacterales dataset
43182598	INSDC	AARZKC010000011.1	59570	60259	-	EEZ5922088.1	D-galactonate utilization transcriptional regulator DgoR	Escherichia coli O102	PSU-0579	GCA_012213595.1	Present in both E.coli and Enterobacterales dataset
43182598	INSDC	AASCXV010000010.1	44961	45650	-	EFB1147719.1	FadR family transcriptional regulator	Escherichia coli	765131	GCA_012288385.1	Present in both E.coli and Enterobacterales dataset
43182598	INSDC	AASHCM010000041.1	13770	14459	+	EFC1202578.1	D-galactonate utilization transcriptional regulator DgoR	Escherichia coli	PNUSAE010746	GCA_012336635.1	Present in both E.coli and Enterobacterales dataset
43182598	INSDC	AASKHC010000010.1	45330	46019	-	EFD5130564.1	FadR family transcriptional regulator	Escherichia coli	798444	GCA_012400885.1	Present in both E.coli and Enterobacterales dataset
43182598	INSDC	AASKRU010000018.1	45330	46019	-	EFD6429535.1	FadR family transcriptional regulator	Escherichia coli	804512	GCA_012406565.1	Present in both E.coli and Enterobacterales dataset
43182598	INSDC	AASNKY010000013.1	59570	60259	-	EFE5732587.1	D-galactonate utilization transcriptional regulator DgoR	Escherichia coli		GCA_012443035.1	Present in both E.coli and Enterobacterales dataset
43182598	INSDC	AASPPE010000013.1	59570	60259	-	EFF3063701.1	D-galactonate utilization transcriptional regulator DgoR	Escherichia coli		GCA_012479855.1	Present in both E.coli and Enterobacterales dataset
43182598	INSDC	AASPPA010000015.1	59570	60259	-	EFF3072930.1	D-galactonate utilization transcriptional regulator DgoR	Escherichia coli		GCA_012480035.1	Present in both E.coli and Enterobacterales dataset
43182598	INSDC	AASRKK010000013.1	47746	48435	-	EFF9340708.1	D-galactonate utilization transcriptional regulator DgoR	Escherichia coli	PNUSAE044037	GCA_012525875.1	Present in both E.coli and Enterobacterales dataset
43182598	INSDC	AASRKX010000014.1	59570	60259	-	EFF9399117.1	D-galactonate utilization transcriptional regulator DgoR	Escherichia coli	PNUSAE043373	GCA_012526415.1	Present in both E.coli and Enterobacterales dataset
43182598	INSDC	AASTLL010000022.1	45330	46019	-	EFG6250715.1	D-galactonate utilization transcriptional regulator DgoR	Escherichia coli	157053	GCA_012564505.1	Present in both E.coli and Enterobacterales dataset
43182598	INSDC	AASWHM010000013.1	59570	60259	-	EFH5745711.1	D-galactonate utilization transcriptional regulator DgoR	Escherichia coli	ECOL-18-VL-LA-TX-0035	GCA_012606295.1	Present in both E.coli and Enterobacterales dataset
43182598	INSDC	AASWNL010000018.1	14123	14812	+	EFH6682842.1	D-galactonate utilization transcriptional regulator DgoR	Escherichia coli	PNUSAE041938	GCA_012611425.1	Present in both E.coli and Enterobacterales dataset
43182598	INSDC	AASYNT010000017.1	49030	49719	-	EFI3148154.1	D-galactonate utilization transcriptional regulator DgoR	Escherichia coli		GCA_012642825.1	Present in both E.coli and Enterobacterales dataset
43182598	INSDC	AATBPE010000014.1	13849	14538	+	EFJ3512885.1	D-galactonate utilization transcriptional regulator DgoR	Escherichia coli	ECOL-19-VL-SD-IA-0019	GCA_012701855.1	Present in both E.coli and Enterobacterales dataset
43182598	INSDC	AATCAA010000014.1	59570	60259	-	EFJ4988189.1	D-galactonate utilization transcriptional regulator DgoR	Escherichia coli		GCA_012707265.1	Present in both E.coli and Enterobacterales dataset
43182598	INSDC	AATECQ010000022.1	11772	12461	-	EFK0810728.1	D-galactonate utilization transcriptional regulator DgoR	Escherichia coli		GCA_012741075.1	Present in both E.coli and Enterobacterales dataset
43182598	INSDC	AATPQC010000025.1	13821	14510	+	EFN8973130.1	FadR family transcriptional regulator	Escherichia coli	PSU-1296	GCA_013052285.1	Present in both E.coli and Enterobacterales dataset
43182598	INSDC	AATPPM010000006.1	13775	14464	+	EFN9002130.1	FadR family transcriptional regulator	Escherichia coli	PSU-1293	GCA_013051925.1	Present in both E.coli and Enterobacterales dataset
43182598	INSDC	AATPWA010000050.1	11773	12462	-	EFN9825739.1	FadR family transcriptional regulator	Escherichia coli	PSU-0884	GCA_013056825.1	Present in both E.coli and Enterobacterales dataset
43182598	INSDC	AATQMG010000048.1	13831	14520	+	EFO1916109.1	FadR family transcriptional regulator	Escherichia coli	ECOL-17-VL-OH-IN-PU-0038	GCA_013064565.1	Present in both E.coli and Enterobacterales dataset
43182598	INSDC	AAWGJL010000013.1	44961	45650	-	EGH9447788.1	D-galactonate utilization transcriptional regulator DgoR	Escherichia coli	988718	GCA_014691365.1	Present in both E.coli and Enterobacterales dataset
43182598	INSDC	AAWWVV010000012.1	45330	46019	-	EGM7572095.1	D-galactonate utilization transcriptional regulator DgoR	Escherichia coli	816203	GCA_015134535.1	Present in both E.coli and Enterobacterales dataset
43182598	INSDC	AAXCOZ010000025.1	2374	3063	+	EGO3749700.1	D-galactonate utilization transcriptional regulator DgoR	Escherichia coli	NHA072	GCA_015284495.1	Present in both E.coli and Enterobacterales dataset
43182598	INSDC	AAXCRY010000024.1	19575	20264	-	EGO4083741.1	D-galactonate utilization transcriptional regulator DgoR	Escherichia coli	NHA001	GCA_015285945.1	Present in both E.coli and Enterobacterales dataset
43182598	INSDC	AAXSFW010000012.1	59570	60259	-	EGS5134760.1	D-galactonate utilization transcriptional regulator DgoR	Escherichia coli	2019HL-00669	GCA_015884325.1	Present in both E.coli and Enterobacterales dataset
43182598	INSDC	AAXSGC010000028.1	11792	12481	-	EGS5163724.1	D-galactonate utilization transcriptional regulator DgoR	Escherichia coli	2019HL-00685	GCA_015886995.1	Present in both E.coli and Enterobacterales dataset
43182598	INSDC	AAXSGE010000027.1	11773	12462	-	EGS5174913.1	D-galactonate utilization transcriptional regulator DgoR	Escherichia coli	2019HL-00679	GCA_015887605.1	Present in both E.coli and Enterobacterales dataset
43182598	INSDC	AAXSGS010000066.1	11773	12462	-	EGS5241448.1	D-galactonate utilization transcriptional regulator DgoR	Escherichia coli	2018HL-00590	GCA_015887885.1	Present in both E.coli and Enterobacterales dataset
43182598	INSDC	AAZCJC010000012.1	59571	60260	-	EHD0912064.1	D-galactonate utilization transcriptional regulator DgoR	Escherichia coli	ECOL-18-VL-LA-TX-0035	GCA_017118915.1	Present in both E.coli and Enterobacterales dataset
43182598	INSDC	ABDEBR010000011.1	45330	46019	-	EII2923064.1	D-galactonate utilization transcriptional regulator DgoR	Escherichia coli	1493011	GCA_020409885.1	Present in both E.coli and Enterobacterales dataset
43182598	INSDC	ABDTZX010000014.1	59570	60259	-	EIM7792433.1	D-galactonate utilization transcriptional regulator DgoR	Escherichia coli		GCA_020824575.1	Present in both E.coli and Enterobacterales dataset
43182598	INSDC	ABDYEQ010000022.1	2373	3062	+	EIN9994480.1	D-galactonate utilization transcriptional regulator DgoR	Escherichia coli	PSU-4648	GCA_020946285.1	Present in both E.coli and Enterobacterales dataset
43182598	INSDC	ABEEKU010000012.1	59568	60257	-	EIP7895912.1	D-galactonate utilization transcriptional regulator DgoR	Escherichia coli	PSU-4393	GCA_021105235.1	Present in both E.coli and Enterobacterales dataset
43182598	INSDC	ABENYZ010000056.1	11773	12462	-	EIS5625084.1	D-galactonate utilization transcriptional regulator DgoR	Escherichia coli	O102:H6	GCA_021371475.1	Present in both E.coli and Enterobacterales dataset
43182598	INSDC	ABFGVP010000012.1	59570	60259	-	EIY1106024.1	D-galactonate utilization transcriptional regulator DgoR	Escherichia coli	2021HL-00933	GCA_022444705.1	Present in both E.coli and Enterobacterales dataset
43182598	INSDC	ABFVMY010000017.1	59570	60259	-	EJC2716694.1	D-galactonate utilization transcriptional regulator DgoR	Escherichia coli	PSU-5268	GCA_023019345.1	Present in both E.coli and Enterobacterales dataset
43182598	INSDC	AAXUQG020000022.1	48747	49436	-	EJD7378244.1	D-galactonate utilization transcriptional regulator DgoR	Escherichia coli	2019QW-00020	GCA_015959785.2	Present in both E.coli and Enterobacterales dataset
43182598	INSDC	ABGFDV010000011.1	59570	60259	-	EJF0975531.1	D-galactonate utilization transcriptional regulator DgoR	Escherichia coli	3013	GCA_023387355.1	Present in both E.coli and Enterobacterales dataset
43182598	INSDC	ABGFDY010000016.1	59571	60260	-	EJF0981142.1	D-galactonate utilization transcriptional regulator DgoR	Escherichia coli	3036	GCA_023387475.1	Present in both E.coli and Enterobacterales dataset
43182598	INSDC	ABHIEY010000077.1	11798	12487	-	EJN7173491.1	D-galactonate utilization transcriptional regulator DgoR	Escherichia coli	2022EL-00644	GCA_024507435.1	Present in both E.coli and Enterobacterales dataset
43182598	INSDC	ABIHSL010000010.1	59570	60259	-	EJV1431159.1	D-galactonate utilization transcriptional regulator DgoR	Escherichia coli	2022HL-01736	GCA_025243885.1	Present in both E.coli and Enterobacterales dataset
43182598	INSDC	ABIYFC010000010.1	42959	43648	-	EJZ9685934.1	D-galactonate utilization transcriptional regulator DgoR	Escherichia coli	1729708	GCA_025802975.1	Present in both E.coli and Enterobacterales dataset
43182598	INSDC	ABIZFJ010000016.1	42459	43148	-	EKA2469260.1	D-galactonate utilization transcriptional regulator DgoR	Escherichia coli	1730853	GCA_025817735.1	Present in both E.coli and Enterobacterales dataset
43182598	INSDC	ABJGKF010000014.1	59570	60259	-	EKC3278536.1	D-galactonate utilization transcriptional regulator DgoR	Escherichia coli	1736775	GCA_026080145.1	Present in both E.coli and Enterobacterales dataset
43182598	INSDC	ABJYTX010000013.1	54069	54758	-	EKH6383915.1	D-galactonate utilization transcriptional regulator DgoR	Escherichia coli	2022HL-01963	GCA_027264135.1	Present in both E.coli and Enterobacterales dataset
43182598	INSDC	ABKFZF010000013.1	48747	49436	-	EKJ6714200.1	D-galactonate utilization transcriptional regulator DgoR	Escherichia coli	2022HL-01992	GCA_028054775.1	Present in both E.coli and Enterobacterales dataset
43182598	INSDC	ABKGAJ010000012.1	59570	60259	-	EKJ6847668.1	D-galactonate utilization transcriptional regulator DgoR	Escherichia coli	2022HL-01978	GCA_028055795.1	Present in both E.coli and Enterobacterales dataset
43182598	INSDC	ABKOUX010000015.1	54069	54758	-	EKM1613305.1	D-galactonate utilization transcriptional regulator DgoR	Escherichia coli	PNUSAE127184	GCA_028592815.1	Present in both E.coli and Enterobacterales dataset
43182598	INSDC	ABKQAY010000022.1	27029	27718	-	EKM5237953.1	D-galactonate utilization transcriptional regulator DgoR	Escherichia coli	Escherichia_coli_2023CK-00218	GCA_028630115.1	Present in both E.coli and Enterobacterales dataset
43182598	INSDC	ABGZLA020000011.1	59570	60259	-	EKT9708440.1	D-galactonate utilization transcriptional regulator DgoR	Escherichia coli			Present in both E.coli and Enterobacterales dataset
43182598	INSDC	ABGYNC020000016.1	45355	46044	-	EKU0014456.1	D-galactonate utilization transcriptional regulator DgoR	Escherichia coli	2022HL-01347		Present in both E.coli and Enterobacterales dataset
43182598	INSDC	ABDTZZ020000013.1	59570	60259	-	EKU0631759.1	D-galactonate utilization transcriptional regulator DgoR	Escherichia coli			Present in both E.coli and Enterobacterales dataset
43182598	INSDC	ABETNF020000018.1	2374	3063	+	EKU0846596.1	D-galactonate utilization transcriptional regulator DgoR	Escherichia coli	2021DK-00246		Present in both E.coli and Enterobacterales dataset
43182598	INSDC	ABERVC020000015.1	48184	48873	-	EKU0944180.1	D-galactonate utilization transcriptional regulator DgoR	Escherichia coli	2021GN-00056		Present in both E.coli and Enterobacterales dataset
43182598	INSDC	ABENZZ020000044.1	11783	12472	-	EKU1279852.1	D-galactonate utilization transcriptional regulator DgoR	Escherichia coli	O102:H6		Present in both E.coli and Enterobacterales dataset
43182598	INSDC	ABEPTF020000039.1	11782	12471	-	EKU1398161.1	D-galactonate utilization transcriptional regulator DgoR	Escherichia coli	O102:H6		Present in both E.coli and Enterobacterales dataset
43182598	INSDC	ABFGAC020000026.1	11773	12462	-	EKU3557391.1	D-galactonate utilization transcriptional regulator DgoR	Escherichia coli	O102:H6		Present in both E.coli and Enterobacterales dataset
43182598	INSDC	ABGDUR020000015.1	54069	54758	-	EKU4621849.1	D-galactonate utilization transcriptional regulator DgoR	Escherichia coli	2022HL-01261		Present in both E.coli and Enterobacterales dataset
43182598	INSDC	ABGDXQ020000014.1	54069	54758	-	EKU4646923.1	D-galactonate utilization transcriptional regulator DgoR	Escherichia coli	2022HL-01259		Present in both E.coli and Enterobacterales dataset
43182598	INSDC	ABFWPK020000026.1	27029	27718	-	EKU5060576.1	D-galactonate utilization transcriptional regulator DgoR	Escherichia coli			Present in both E.coli and Enterobacterales dataset
43182598	INSDC	ABDUAP020000019.1	54230	54919	-	EKU7255214.1	D-galactonate utilization transcriptional regulator DgoR	Escherichia coli			Present in both E.coli and Enterobacterales dataset
43182598	INSDC	ABDUBM020000013.1	59570	60259	-	EKU7291987.1	D-galactonate utilization transcriptional regulator DgoR	Escherichia coli			Present in both E.coli and Enterobacterales dataset
43182598	INSDC	ABDBFI030000017.1	53976	54665	-	EKV0134199.1	D-galactonate utilization transcriptional regulator DgoR	Escherichia coli	2021QW-00042		Present in both E.coli and Enterobacterales dataset
43182598	INSDC	ABDBFM030000031.1	2374	3063	+	EKV0140043.1	D-galactonate utilization transcriptional regulator DgoR	Escherichia coli	2021QW-00043		Present in both E.coli and Enterobacterales dataset
43182598	INSDC	ABDBFO030000069.1	11789	12478	-	EKV0146023.1	D-galactonate utilization transcriptional regulator DgoR	Escherichia coli	2021QW-00063		Present in both E.coli and Enterobacterales dataset
43182598	INSDC	ABLPOD020000013.1	54069	54758	-	EKV3699678.1	D-galactonate utilization transcriptional regulator DgoR	Escherichia coli	2023GN-00234		Present in both E.coli and Enterobacterales dataset
43182598	INSDC	ABLHST020000014.1	54069	54758	-	EKV4381640.1	D-galactonate utilization transcriptional regulator DgoR	Escherichia coli	Escherichia_coli_2023CK-00401		Present in both E.coli and Enterobacterales dataset
43182598	INSDC	ABLDTY020000016.1	54069	54758	-	EKV4679036.1	D-galactonate utilization transcriptional regulator DgoR	Escherichia coli			Present in both E.coli and Enterobacterales dataset
43182598	INSDC	ABLFER020000028.1	2374	3063	+	EKV4692647.1	D-galactonate utilization transcriptional regulator DgoR	Escherichia coli	2023EP-00057		Present in both E.coli and Enterobacterales dataset
43182598	INSDC	ABKQTR020000024.1	26718	27407	-	EKV5764944.1	D-galactonate utilization transcriptional regulator DgoR	Escherichia coli	2023HL-00128		Present in both E.coli and Enterobacterales dataset
43182598	INSDC	ABKQTN020000022.1	32997	33686	-	EKV5780616.1	D-galactonate utilization transcriptional regulator DgoR	Escherichia coli	2023HL-00125		Present in both E.coli and Enterobacterales dataset
43182598	INSDC	ABKPSY020000027.1	15649	16338	+	EKV5934209.1	D-galactonate utilization transcriptional regulator DgoR	Escherichia coli	2023EP-00025		Present in both E.coli and Enterobacterales dataset
43182598	INSDC	ABKJXC020000011.1	59570	60259	-	EKV7252089.1	D-galactonate utilization transcriptional regulator DgoR	Escherichia coli	2023GO-0003		Present in both E.coli and Enterobacterales dataset
43182598	INSDC	ABKFZY020000012.1	59570	60259	-	EKV7891724.1	D-galactonate utilization transcriptional regulator DgoR	Escherichia coli	2022HL-01988		Present in both E.coli and Enterobacterales dataset
43182598	INSDC	ABINVE020000010.1	59570	60259	-	EKV9878790.1	D-galactonate utilization transcriptional regulator DgoR	Escherichia coli	2022GN-00361		Present in both E.coli and Enterobacterales dataset
43182598	INSDC	ABLJOT020000028.1	11776	12465	-	EKW1747820.1	D-galactonate utilization transcriptional regulator DgoR	Escherichia coli			Present in both E.coli and Enterobacterales dataset
43182598	INSDC	ABLIEV020000063.1	2376	3065	+	EKW1895286.1	D-galactonate utilization transcriptional regulator DgoR	Escherichia coli			Present in both E.coli and Enterobacterales dataset
43182598	INSDC	ABLGHE020000017.1	54069	54758	-	EKW1915344.1	D-galactonate utilization transcriptional regulator DgoR	Escherichia coli			Present in both E.coli and Enterobacterales dataset
43182598	INSDC	ABLFES020000022.1	11773	12462	-	EKW1947922.1	D-galactonate utilization transcriptional regulator DgoR	Escherichia coli	2023EP-00058		Present in both E.coli and Enterobacterales dataset
43182598	INSDC	ABLFCQ020000029.1	11773	12462	-	EKW1966538.1	D-galactonate utilization transcriptional regulator DgoR	Escherichia coli	2023EP-00056		Present in both E.coli and Enterobacterales dataset
43182598	INSDC	ABKYEQ020000016.1	54069	54758	-	EKW2702049.1	D-galactonate utilization transcriptional regulator DgoR	Escherichia coli			Present in both E.coli and Enterobacterales dataset
43182598	INSDC	ABKWGU020000017.1	59571	60260	-	EKW2779915.1	D-galactonate utilization transcriptional regulator DgoR	Escherichia coli			Present in both E.coli and Enterobacterales dataset
43182598	INSDC	ABGJZL020000016.1	48746	49435	-	EKW3366209.1	D-galactonate utilization transcriptional regulator DgoR	Escherichia coli			Present in both E.coli and Enterobacterales dataset
43182598	INSDC	ABHYGB020000016.1	59570	60259	-	EKW5005772.1	D-galactonate utilization transcriptional regulator DgoR	Escherichia coli	2018HL-01542		Present in both E.coli and Enterobacterales dataset
43182598	INSDC	ABHGHW020000036.1	13767	14456	+	EKW5427420.1	D-galactonate utilization transcriptional regulator DgoR	Escherichia coli	2022DK-00134		Present in both E.coli and Enterobacterales dataset
43182598	INSDC	ABHGGE020000070.1	11803	12492	-	EKW5586507.1	D-galactonate utilization transcriptional regulator DgoR	Escherichia coli	2022DK-00075		Present in both E.coli and Enterobacterales dataset
43182598	INSDC	ABHGGZ020000043.1	13816	14505	+	EKW5695891.1	D-galactonate utilization transcriptional regulator DgoR	Escherichia coli	2022DK-00115		Present in both E.coli and Enterobacterales dataset
43182598	INSDC	ABHGHT020000022.1	13954	14643	+	EKW5707776.1	D-galactonate utilization transcriptional regulator DgoR	Escherichia coli	2022DK-00125		Present in both E.coli and Enterobacterales dataset
43182598	INSDC	ABGTRZ020000068.1	11773	12462	-	EKW5920435.1	D-galactonate utilization transcriptional regulator DgoR	Escherichia coli	O102:H6		Present in both E.coli and Enterobacterales dataset
43182598	INSDC	ABJNHG020000022.1	32997	33686	-	EKW6264834.1	D-galactonate utilization transcriptional regulator DgoR	Escherichia coli			Present in both E.coli and Enterobacterales dataset
43182598	INSDC	ABKNSH020000015.1	59571	60260	-	EKW7999764.1	D-galactonate utilization transcriptional regulator DgoR	Escherichia coli			Present in both E.coli and Enterobacterales dataset
43182598	INSDC	ABKNMT020000011.1	59570	60259	-	EKW8027545.1	D-galactonate utilization transcriptional regulator DgoR	Escherichia coli			Present in both E.coli and Enterobacterales dataset
43182598	INSDC	ABKMBK020000013.1	59571	60260	-	EKW8227177.1	D-galactonate utilization transcriptional regulator DgoR	Escherichia coli			Present in both E.coli and Enterobacterales dataset
43182598	INSDC	ABKJWZ020000021.1	11788	12477	-	EKW8605746.1	D-galactonate utilization transcriptional regulator DgoR	Escherichia coli	2023GO-0002		Present in both E.coli and Enterobacterales dataset
43182598	INSDC	ABKHFN020000016.1	53976	54665	-	EKW8840350.1	D-galactonate utilization transcriptional regulator DgoR	Escherichia coli			Present in both E.coli and Enterobacterales dataset
43182598	INSDC	AAXJYJ020000026.1	11788	12477	-	EKX1036009.1	D-galactonate utilization transcriptional regulator DgoR	Escherichia coli	2019HL-00380		Present in both E.coli and Enterobacterales dataset
43182598	INSDC	AAXUPY020000022.1	59571	60260	-	EKX1597842.1	D-galactonate utilization transcriptional regulator DgoR	Escherichia coli	2013HL-00004		Present in both E.coli and Enterobacterales dataset
43182598	INSDC	AAXUPU020000019.1	59570	60259	-	EKX1647204.1	D-galactonate utilization transcriptional regulator DgoR	Escherichia coli	2016HL-00007		Present in both E.coli and Enterobacterales dataset
43182598	INSDC	AAXJMT030000018.1	54230	54919	-	EKX1871533.1	D-galactonate utilization transcriptional regulator DgoR	Escherichia coli	2019QW-00001		Present in both E.coli and Enterobacterales dataset
43182598	INSDC	AAXUQE030000020.1	59571	60260	-	EKX1876178.1	D-galactonate utilization transcriptional regulator DgoR	Escherichia coli	2019QW-00019		Present in both E.coli and Enterobacterales dataset
43182598	INSDC	AAXUQQ030000041.1	14116	14805	+	EKX1895412.1	D-galactonate utilization transcriptional regulator DgoR	Escherichia coli	2019QW-00029		Present in both E.coli and Enterobacterales dataset
43182598	INSDC	AAXJMV030000012.1	59570	60259	-	EKX1910320.1	D-galactonate utilization transcriptional regulator DgoR	Escherichia coli	2020QW-00003		Present in both E.coli and Enterobacterales dataset
43182598	INSDC	AAXUQX030000026.1	14111	14800	+	EKX1915249.1	D-galactonate utilization transcriptional regulator DgoR	Escherichia coli	2020QW-00014		Present in both E.coli and Enterobacterales dataset
43182598	INSDC	AAXUQY030000022.1	59571	60260	-	EKX1944642.1	D-galactonate utilization transcriptional regulator DgoR	Escherichia coli	2019QW-00005		Present in both E.coli and Enterobacterales dataset
43182598	INSDC	AAXURD030000022.1	13952	14641	+	EKX1953624.1	D-galactonate utilization transcriptional regulator DgoR	Escherichia coli	2019QW-00011		Present in both E.coli and Enterobacterales dataset
43182598	INSDC	ABACBE030000020.1	53395	54084	-	EKX1958766.1	D-galactonate utilization transcriptional regulator DgoR	Escherichia coli	2019QW-00014		Present in both E.coli and Enterobacterales dataset
43182598	INSDC	AAXJGF030000012.1	59571	60260	-	EKX1963816.1	D-galactonate utilization transcriptional regulator DgoR	Escherichia coli	2019QW-00017		Present in both E.coli and Enterobacterales dataset
43182598	INSDC	AAXHYX020000028.1	2374	3063	+	EKX2094175.1	D-galactonate utilization transcriptional regulator DgoR	Escherichia coli	microbial	GCA_015530025.2	Present in both E.coli and Enterobacterales dataset
43182598	INSDC	AAXSGX020000014.1	58988	59677	-	EKX2465879.1	D-galactonate utilization transcriptional regulator DgoR	Escherichia coli	2019HL-00656		Present in both E.coli and Enterobacterales dataset
43182598	INSDC	AAXSJO020000014.1	54069	54758	-	EKX2508796.1	D-galactonate utilization transcriptional regulator DgoR	Escherichia coli	2019HL-00639		Present in both E.coli and Enterobacterales dataset
43182598	INSDC	AAXKCD020000016.1	59570	60259	-	EKX3779546.1	D-galactonate utilization transcriptional regulator DgoR	Escherichia coli	2018HL-00086		Present in both E.coli and Enterobacterales dataset
43182598	INSDC	AAXMJC020000015.1	49030	49719	-	EKX3840908.1	D-galactonate utilization transcriptional regulator DgoR	Escherichia coli			Present in both E.coli and Enterobacterales dataset
43182598	INSDC	AAXMHP020000021.1	54069	54758	-	EKX3971068.1	D-galactonate utilization transcriptional regulator DgoR	Escherichia coli			Present in both E.coli and Enterobacterales dataset
43182598	INSDC	AAYXAI020000019.1	15424	16113	+	EKX4535327.1	D-galactonate utilization transcriptional regulator DgoR	Escherichia coli	microbial	GCA_016985515.2	Present in both E.coli and Enterobacterales dataset
43182598	INSDC	AAZDUI020000019.1	54070	54759	-	EKX4754647.1	D-galactonate utilization transcriptional regulator DgoR	Escherichia coli	2020GO-00107		Present in both E.coli and Enterobacterales dataset
43182598	INSDC	AAZTER020000014.1	54069	54758	-	EKX5661134.1	D-galactonate utilization transcriptional regulator DgoR	Escherichia coli	Escherichia_coli_2021CK-00707		Present in both E.coli and Enterobacterales dataset
43182598	INSDC	AAZYTA030000015.1	54069	54758	-	EKX6876812.1	D-galactonate utilization transcriptional regulator DgoR	Escherichia coli	2021QW-00014		Present in both E.coli and Enterobacterales dataset
43182598	INSDC	ABECCB020000027.1	27029	27718	-	EKX7383552.1	D-galactonate utilization transcriptional regulator DgoR	Escherichia coli	2021GO-0173		Present in both E.coli and Enterobacterales dataset
43182598	INSDC	ABFGUZ020000011.1	59570	60259	-	EKX8069466.1	D-galactonate utilization transcriptional regulator DgoR	Escherichia coli	2021HL-00934		Present in both E.coli and Enterobacterales dataset
43182598	INSDC	ABFCDF020000020.1	54069	54758	-	EKX8122574.1	D-galactonate utilization transcriptional regulator DgoR	Escherichia coli	O102:H6		Present in both E.coli and Enterobacterales dataset
43182598	INSDC	AAUJWB020000014.1	54069	54758	-	EKY0844217.1	D-galactonate utilization transcriptional regulator DgoR	Escherichia coli	O102:H6		Present in both E.coli and Enterobacterales dataset
43182598	INSDC	AAUJWG020000031.1	2374	3063	+	EKY0850564.1	D-galactonate utilization transcriptional regulator DgoR	Escherichia coli	O102:H6		Present in both E.coli and Enterobacterales dataset
43182598	INSDC	AATTCM020000029.1	8034	8723	-	EKY1140137.1	D-galactonate utilization transcriptional regulator DgoR	Escherichia coli	2020CK-00140		Present in both E.coli and Enterobacterales dataset
43182598	INSDC	AATNDZ020000018.1	54070	54759	-	EKY1509065.1	D-galactonate utilization transcriptional regulator DgoR	Escherichia coli	2019GO-00053		Present in both E.coli and Enterobacterales dataset
43182598	INSDC	AATMTJ020000030.1	2374	3063	+	EKY1560422.1	D-galactonate utilization transcriptional regulator DgoR	Escherichia coli	2019GO-00063		Present in both E.coli and Enterobacterales dataset
43182598	INSDC	ABLRGH010000014.1	44853	45542	-	EKY6675342.1	D-galactonate utilization transcriptional regulator DgoR	Escherichia coli	2023HL-00318	GCA_030899825.1	Present in both E.coli and Enterobacterales dataset
43182598	INSDC	ABLWER010000022.1	59570	60259	-	EKZ9494366.1	D-galactonate utilization transcriptional regulator DgoR	Escherichia coli			Present in both E.coli and Enterobacterales dataset
43182598	INSDC	ABMBGF010000018.1	54069	54758	-	ELB4471151.1	D-galactonate utilization transcriptional regulator DgoR	Escherichia coli			Present in both E.coli and Enterobacterales dataset
43182598	INSDC	ABMFVW010000013.1	54351	55040	-	ELC8305855.1	D-galactonate utilization transcriptional regulator DgoR	Escherichia coli			Present in both E.coli and Enterobacterales dataset
43182598	INSDC	ABMIBL010000018.1	54069	54758	-	ELD4366910.1	D-galactonate utilization transcriptional regulator DgoR	Escherichia coli			Present in both E.coli and Enterobacterales dataset
43182598	INSDC	ABMIBM010000016.1	54070	54759	-	ELD4420105.1	D-galactonate utilization transcriptional regulator DgoR	Escherichia coli			Present in both E.coli and Enterobacterales dataset
43182598	INSDC	ABMIDV010000030.1	2374	3063	+	ELD4679983.1	D-galactonate utilization transcriptional regulator DgoR	Escherichia coli			Present in both E.coli and Enterobacterales dataset
43182598	INSDC	ABMKTN010000015.1	54069	54758	-	ELE2078545.1	D-galactonate utilization transcriptional regulator DgoR	Escherichia coli			Present in both E.coli and Enterobacterales dataset
43182598	INSDC	ABMLJG010000014.1	54069	54758	-	ELE3544393.1	D-galactonate utilization transcriptional regulator DgoR	Escherichia coli			Present in both E.coli and Enterobacterales dataset
43182598	INSDC	ABMUGB010000034.1	2374	3063	+	ELG9184406.1	D-galactonate utilization transcriptional regulator DgoR	Escherichia coli			Present in both E.coli and Enterobacterales dataset
43182598	INSDC	ABMWUJ010000013.1	59571	60260	-	ELH6521202.1	D-galactonate utilization transcriptional regulator DgoR	Escherichia coli	2023HL-00764	GCA_031916005.1	Present in both E.coli and Enterobacterales dataset
43182598	INSDC	ABMZMU010000019.1	54069	54758	-	ELI4134590.1	D-galactonate utilization transcriptional regulator DgoR	Escherichia coli			Present in both E.coli and Enterobacterales dataset
43182598	INSDC	ABMZMV010000016.1	54069	54758	-	ELI4152781.1	D-galactonate utilization transcriptional regulator DgoR	Escherichia coli			Present in both E.coli and Enterobacterales dataset
43182598	INSDC	ABNBDJ010000011.1	59570	60259	-	ELI8887139.1	D-galactonate utilization transcriptional regulator DgoR	Escherichia coli	2023GO-0299	GCA_032149565.1	Present in both E.coli and Enterobacterales dataset
43182598	INSDC	ABNBOV010000011.1	59570	60259	-	ELJ0146281.1	D-galactonate utilization transcriptional regulator DgoR	Escherichia coli			Present in both E.coli and Enterobacterales dataset
43182598	INSDC	ABNFLP010000020.1	34767	35456	-	ELK0899315.1	D-galactonate utilization transcriptional regulator DgoR	Escherichia coli		GCA_032273765.1	Present in both E.coli and Enterobacterales dataset
43182598	INSDC	ABNGHV010000012.1	45330	46019	-	ELK3461651.1	D-galactonate utilization transcriptional regulator DgoR	Escherichia coli		GCA_032296185.1	Present in both E.coli and Enterobacterales dataset
43182598	INSDC	ABNHNK010000016.1	56772	57461	-	ELK6712549.1	D-galactonate utilization transcriptional regulator DgoR	Escherichia coli			Present in both E.coli and Enterobacterales dataset
43182598	INSDC	ABNHQU010000018.1	59570	60259	-	ELK7129394.1	D-galactonate utilization transcriptional regulator DgoR	Escherichia coli			Present in both E.coli and Enterobacterales dataset
43182598	INSDC	ABNHTD010000014.1	59570	60259	-	ELK7399465.1	D-galactonate utilization transcriptional regulator DgoR	Escherichia coli			Present in both E.coli and Enterobacterales dataset
43182598	INSDC	ABNKEK010000022.1	59570	60259	-	ELL4427018.1	D-galactonate utilization transcriptional regulator DgoR	Escherichia coli			Present in both E.coli and Enterobacterales dataset
43182598	INSDC	ABNKRX010000023.1	11799	12488	-	ELL5678626.1	D-galactonate utilization transcriptional regulator DgoR	Escherichia coli			Present in both E.coli and Enterobacterales dataset
43182598	INSDC	ABNKVE010000012.1	59570	60259	-	ELL6001664.1	D-galactonate utilization transcriptional regulator DgoR	Escherichia coli			Present in both E.coli and Enterobacterales dataset
43182598	INSDC	ABNLUA010000016.1	45330	46019	-	ELL8775898.1	D-galactonate utilization transcriptional regulator DgoR	Escherichia coli			Present in both E.coli and Enterobacterales dataset
43182598	INSDC	ABNRCS010000017.1	54069	54758	-	ELN4148141.1	D-galactonate utilization transcriptional regulator DgoR	Escherichia coli			Present in both E.coli and Enterobacterales dataset
43182598	INSDC	ABNRDI010000013.1	59570	60259	-	ELN4255107.1	D-galactonate utilization transcriptional regulator DgoR	Escherichia coli			Present in both E.coli and Enterobacterales dataset
43182598	INSDC	ABNRDY010000028.1	27029	27718	-	ELN4290995.1	D-galactonate utilization transcriptional regulator DgoR	Escherichia coli			Present in both E.coli and Enterobacterales dataset
43182598	INSDC	ABNREC010000026.1	27029	27718	-	ELN4296004.1	D-galactonate utilization transcriptional regulator DgoR	Escherichia coli			Present in both E.coli and Enterobacterales dataset
43182598	INSDC	ABNREP010000022.1	34767	35456	-	ELN4374383.1	D-galactonate utilization transcriptional regulator DgoR	Escherichia coli		GCA_032601825.1	Present in both E.coli and Enterobacterales dataset
43182598	INSDC	ABNREO010000022.1	34767	35456	-	ELN4379293.1	D-galactonate utilization transcriptional regulator DgoR	Escherichia coli			Present in both E.coli and Enterobacterales dataset
43182598	INSDC	ABNRNU010000012.1	56660	57349	-	ELN5314809.1	D-galactonate utilization transcriptional regulator DgoR	Escherichia coli	2023HL-00796		Present in both E.coli and Enterobacterales dataset
43182598	INSDC	ABNROF010000011.1	59570	60259	-	ELN5412776.1	D-galactonate utilization transcriptional regulator DgoR	Escherichia coli	2023HL-00801		Present in both E.coli and Enterobacterales dataset
43182598	INSDC	ABNSVX010000016.1	54069	54758	-	ELN8966368.1	D-galactonate utilization transcriptional regulator DgoR	Escherichia coli			Present in both E.coli and Enterobacterales dataset
43182598	INSDC	ABNTKV010000013.1	59570	60259	-	ELO0727463.1	D-galactonate utilization transcriptional regulator DgoR	Escherichia coli			Present in both E.coli and Enterobacterales dataset
43182598	INSDC	ABNTMO010000026.1	27455	28144	-	ELO0840071.1	D-galactonate utilization transcriptional regulator DgoR	Escherichia coli		GCA_032642445.1	Present in both E.coli and Enterobacterales dataset
43182598	INSDC	ABNTMR010000015.1	54069	54758	-	ELO0935939.1	D-galactonate utilization transcriptional regulator DgoR	Escherichia coli		GCA_032642485.1	Present in both E.coli and Enterobacterales dataset
43182598	INSDC	ABNTNO010000025.1	27015	27704	-	ELO1031898.1	D-galactonate utilization transcriptional regulator DgoR	Escherichia coli		GCA_032642985.1	Present in both E.coli and Enterobacterales dataset
43182598	INSDC	ABNVSG010000026.1	11773	12462	-	ELO7389976.1	D-galactonate utilization transcriptional regulator DgoR	Escherichia coli			Present in both E.coli and Enterobacterales dataset
43182598	INSDC	ABNVTH010000013.1	54069	54758	-	ELO7568763.1	D-galactonate utilization transcriptional regulator DgoR	Escherichia coli	2023HL-00819	GCA_032704705.1	Present in both E.coli and Enterobacterales dataset
43182598	INSDC	ABNXCH010000016.1	54069	54758	-	ELP1347672.1	D-galactonate utilization transcriptional regulator DgoR	Escherichia coli			Present in both E.coli and Enterobacterales dataset
43182598	INSDC	ABNXCM010000021.1	34767	35456	-	ELP1396328.1	D-galactonate utilization transcriptional regulator DgoR	Escherichia coli			Present in both E.coli and Enterobacterales dataset
43182598	INSDC	ABNXVO010000032.1	2374	3063	+	ELP3568104.1	D-galactonate utilization transcriptional regulator DgoR	Escherichia coli			Present in both E.coli and Enterobacterales dataset
43182598	INSDC	ABNXYC010000011.1	59571	60260	-	ELP3827104.1	D-galactonate utilization transcriptional regulator DgoR	Escherichia coli			Present in both E.coli and Enterobacterales dataset
43182598	INSDC	ABNYKS010000027.1	27029	27718	-	ELP5265208.1	D-galactonate utilization transcriptional regulator DgoR	Escherichia coli			Present in both E.coli and Enterobacterales dataset
43182598	INSDC	ABNZAC010000034.1	8033	8722	-	ELP6886945.1	D-galactonate utilization transcriptional regulator DgoR	Escherichia coli	2023EP-00104		Present in both E.coli and Enterobacterales dataset
43182598	INSDC	ABOAIH010000016.1	54069	54758	-	ELQ0641464.1	D-galactonate utilization transcriptional regulator DgoR	Escherichia coli			Present in both E.coli and Enterobacterales dataset
43182598	INSDC	ABOBMO010000013.1	44906	45595	-	ELQ3745686.1	D-galactonate utilization transcriptional regulator DgoR	Escherichia coli			Present in both E.coli and Enterobacterales dataset
43182598	INSDC	ABOBQS010000022.1	35695	36384	-	ELQ4222588.1	D-galactonate utilization transcriptional regulator DgoR	Escherichia coli			Present in both E.coli and Enterobacterales dataset
43182598	INSDC	ABOBWN010000017.1	54069	54758	-	ELQ4825931.1	D-galactonate utilization transcriptional regulator DgoR	Escherichia coli			Present in both E.coli and Enterobacterales dataset
43182598	INSDC	ABOCJO010000024.1	32997	33686	-	ELQ6309242.1	D-galactonate utilization transcriptional regulator DgoR	Escherichia coli		GCA_032856485.1	Present in both E.coli and Enterobacterales dataset
43182598	INSDC	ABOCJX010000024.1	27015	27704	-	ELQ6369395.1	D-galactonate utilization transcriptional regulator DgoR	Escherichia coli	2023HL-00824		Present in both E.coli and Enterobacterales dataset
43182598	INSDC	ABOCTT010000023.1	32997	33686	-	ELQ7368288.1	D-galactonate utilization transcriptional regulator DgoR	Escherichia coli			Present in both E.coli and Enterobacterales dataset
43182598	INSDC	ABOCTR010000072.1	11774	12463	-	ELQ7374676.1	D-galactonate utilization transcriptional regulator DgoR	Escherichia coli	2023EP-00092		Present in both E.coli and Enterobacterales dataset
43182598	INSDC	ABOCXU010000014.1	44853	45542	-	ELQ7885811.1	D-galactonate utilization transcriptional regulator DgoR	Escherichia coli			Present in both E.coli and Enterobacterales dataset
43182598	INSDC	ABOCYM010000018.1	32998	33687	-	ELQ8000231.1	D-galactonate utilization transcriptional regulator DgoR	Escherichia coli			Present in both E.coli and Enterobacterales dataset
43182598	INSDC	ABOCZG010000027.1	26720	27409	-	ELQ8099038.1	D-galactonate utilization transcriptional regulator DgoR	Escherichia coli			Present in both E.coli and Enterobacterales dataset
43182598	INSDC	ABODAJ010000014.1	58988	59677	-	ELQ8239468.1	D-galactonate utilization transcriptional regulator DgoR	Escherichia coli		GCA_032865675.1	Present in both E.coli and Enterobacterales dataset
43182598	INSDC	ABODAM010000015.1	48184	48873	-	ELQ8244344.1	D-galactonate utilization transcriptional regulator DgoR	Escherichia coli			Present in both E.coli and Enterobacterales dataset
43182598	INSDC	ABODGH010000027.1	11773	12462	-	ELQ8940840.1	D-galactonate utilization transcriptional regulator DgoR	Escherichia coli			Present in both E.coli and Enterobacterales dataset
43182598	INSDC	ABODGS010000028.1	11782	12471	-	ELQ9018987.1	D-galactonate utilization transcriptional regulator DgoR	Escherichia coli			Present in both E.coli and Enterobacterales dataset
43182598	INSDC	ABODXD010000013.1	59570	60259	-	ELR0723883.1	D-galactonate utilization transcriptional regulator DgoR	Escherichia coli			Present in both E.coli and Enterobacterales dataset
43182598	INSDC	ABODXC010000012.1	59570	60259	-	ELR0734249.1	D-galactonate utilization transcriptional regulator DgoR	Escherichia coli			Present in both E.coli and Enterobacterales dataset
43182598	INSDC	ABODXA010000014.1	59570	60259	-	ELR0740028.1	D-galactonate utilization transcriptional regulator DgoR	Escherichia coli			Present in both E.coli and Enterobacterales dataset
43182598	INSDC	ABOGVE010000072.1	11773	12462	-	ELR9155563.1	D-galactonate utilization transcriptional regulator DgoR	Escherichia coli	2023EP-00093		Present in both E.coli and Enterobacterales dataset
43182598	INSDC	ABOGWA010000030.1	2374	3063	+	ELR9258957.1	D-galactonate utilization transcriptional regulator DgoR	Escherichia coli			Present in both E.coli and Enterobacterales dataset
43182598	INSDC	ABOGWM010000013.1	59576	60265	-	ELR9291609.1	D-galactonate utilization transcriptional regulator DgoR	Escherichia coli			Present in both E.coli and Enterobacterales dataset
43182598	INSDC	ABOGYF010000015.1	54069	54758	-	ELR9506878.1	D-galactonate utilization transcriptional regulator DgoR	Escherichia coli			Present in both E.coli and Enterobacterales dataset
43182598	INSDC	ABOGYH010000026.1	27029	27718	-	ELR9538280.1	D-galactonate utilization transcriptional regulator DgoR	Escherichia coli			Present in both E.coli and Enterobacterales dataset
43182598	INSDC	ABOGYI010000011.1	59570	60259	-	ELR9552163.1	D-galactonate utilization transcriptional regulator DgoR	Escherichia coli			Present in both E.coli and Enterobacterales dataset
43182598	INSDC	ABOHKT010000028.1	11782	12471	-	ELS0943029.1	D-galactonate utilization transcriptional regulator DgoR	Escherichia coli			Present in both E.coli and Enterobacterales dataset
43182598	INSDC	ABOIWR010000017.1	54069	54758	-	ELS5209996.1	D-galactonate utilization transcriptional regulator DgoR	Escherichia coli			Present in both E.coli and Enterobacterales dataset
43182598	INSDC	ABOIYN010000015.1	43670	44359	-	ELS5406598.1	D-galactonate utilization transcriptional regulator DgoR	Escherichia coli	2023XX-00003		Present in both E.coli and Enterobacterales dataset
43182598	INSDC	ABOIZO010000027.1	14074	14763	+	ELS5495529.1	D-galactonate utilization transcriptional regulator DgoR	Escherichia coli			Present in both E.coli and Enterobacterales dataset
43182598	INSDC	ABOJGQ010000031.1	2374	3063	+	ELS6280030.1	D-galactonate utilization transcriptional regulator DgoR	Escherichia coli			Present in both E.coli and Enterobacterales dataset
43182598	INSDC	ABOKAB010000026.1	2376	3065	+	ELS8427747.1	D-galactonate utilization transcriptional regulator DgoR	Escherichia coli	2023HL-00390	GCA_033059635.1	Present in both E.coli and Enterobacterales dataset
43182598	INSDC	ABONAB010000013.1	59570	60259	-	ELT7156540.1	D-galactonate utilization transcriptional regulator DgoR	Escherichia coli			Present in both E.coli and Enterobacterales dataset
43182598	INSDC	ABONAW010000022.1	34767	35456	-	ELT7293467.1	D-galactonate utilization transcriptional regulator DgoR	Escherichia coli			Present in both E.coli and Enterobacterales dataset
43182598	INSDC	ABONOG010000014.1	33915	34604	-	ELT8813015.1	D-galactonate utilization transcriptional regulator DgoR	Escherichia coli	2023HL-00861	GCA_033259105.1	Present in both E.coli and Enterobacterales dataset
43182598	INSDC	ABONUZ010000014.1	54069	54758	-	ELT9492753.1	D-galactonate utilization transcriptional regulator DgoR	Escherichia coli			Present in both E.coli and Enterobacterales dataset
43182598	INSDC	ABONVL010000022.1	32997	33686	-	ELT9523876.1	D-galactonate utilization transcriptional regulator DgoR	Escherichia coli			Present in both E.coli and Enterobacterales dataset
43182598	INSDC	ABONXI010000031.1	2374	3063	+	ELT9776694.1	D-galactonate utilization transcriptional regulator DgoR	Escherichia coli			Present in both E.coli and Enterobacterales dataset
43182598	INSDC	ABONXE010000021.1	53778	54467	-	ELT9781049.1	D-galactonate utilization transcriptional regulator DgoR	Escherichia coli			Present in both E.coli and Enterobacterales dataset
43182598	INSDC	ABONXG010000016.1	59570	60259	-	ELT9790898.1	D-galactonate utilization transcriptional regulator DgoR	Escherichia coli			Present in both E.coli and Enterobacterales dataset
43182598	INSDC	ABOOGK010000025.1	8037	8726	-	ELU0677234.1	D-galactonate utilization transcriptional regulator DgoR	Escherichia coli			Present in both E.coli and Enterobacterales dataset
43182598	INSDC	ABOOPP010000027.1	1610	2299	+	ELU1479660.1	D-galactonate utilization transcriptional regulator DgoR	Escherichia coli	2023HL-00869		Present in both E.coli and Enterobacterales dataset
43182598	INSDC	ABOSDM010000030.1	2374	3063	+	ELV1362065.1	D-galactonate utilization transcriptional regulator DgoR	Escherichia coli	2023XX-00008		Present in both E.coli and Enterobacterales dataset
43182598	INSDC	ABOSJJ010000022.1	27029	27718	-	ELV1981026.1	D-galactonate utilization transcriptional regulator DgoR	Escherichia coli	2023HL-00376		Present in both E.coli and Enterobacterales dataset
43182598	INSDC	ABOSJI010000017.1	44852	45541	-	ELV1985813.1	D-galactonate utilization transcriptional regulator DgoR	Escherichia coli	2023HL-00375		Present in both E.coli and Enterobacterales dataset
43182598	INSDC	ABOSQA010000014.1	45330	46019	-	ELV2743776.1	D-galactonate utilization transcriptional regulator DgoR	Escherichia coli			Present in both E.coli and Enterobacterales dataset
43182598	INSDC	ABOSXS010000018.1	54069	54758	-	ELV3588529.1	D-galactonate utilization transcriptional regulator DgoR	Escherichia coli	2023GN-00311		Present in both E.coli and Enterobacterales dataset
43182598	INSDC	ABOSZD010000028.1	11773	12462	-	ELV3796339.1	D-galactonate utilization transcriptional regulator DgoR	Escherichia coli			Present in both E.coli and Enterobacterales dataset
43182598	INSDC	ABOYJY010000026.1	11773	12462	-	ELW9257527.1	D-galactonate utilization transcriptional regulator DgoR	Escherichia coli	2023GO-0399	GCA_033725675.1	Present in both E.coli and Enterobacterales dataset
43182598	INSDC	ABPABW010000022.1	34767	35456	-	ELX4153972.1	D-galactonate utilization transcriptional regulator DgoR	Escherichia coli		GCA_033760405.1	Present in both E.coli and Enterobacterales dataset
43182598	INSDC	ABPDOS010000070.1	11773	12462	-	ELY4235258.1	D-galactonate utilization transcriptional regulator DgoR	Escherichia coli		GCA_033943285.1	Present in both E.coli and Enterobacterales dataset
43182598	INSDC	ABPHLT010000034.1	2373	3062	+	ELZ4954504.1	D-galactonate utilization transcriptional regulator DgoR	Escherichia coli	AG23-0332	GCA_034191785.1	Present in both E.coli and Enterobacterales dataset
43182598	INSDC	ABPHMB010000018.1	54069	54758	-	ELZ4988089.1	D-galactonate utilization transcriptional regulator DgoR	Escherichia coli	AG23-0325	GCA_034191895.1	Present in both E.coli and Enterobacterales dataset
43182598	INSDC	ABPJTE010000012.1	45330	46019	-	EMA2484877.1	D-galactonate utilization transcriptional regulator DgoR	Escherichia coli	2023HL-01027	GCA_034295735.1	Present in both E.coli and Enterobacterales dataset
43182598	INSDC	ABPKEU010000009.1	44856	45545	-	EMA3838649.1	D-galactonate utilization transcriptional regulator DgoR	Escherichia coli	2023HL-01026	GCA_034316785.1	Present in both E.coli and Enterobacterales dataset
43182598	INSDC	ABPMOD010000018.1	54069	54758	-	EMB0732406.1	D-galactonate utilization transcriptional regulator DgoR	Escherichia coli		GCA_034466605.1	Present in both E.coli and Enterobacterales dataset
43182598	INSDC	ABPNIA010000014.1	54069	54758	-	EMB3010833.1	D-galactonate utilization transcriptional regulator DgoR	Escherichia coli		GCA_034484965.1	Present in both E.coli and Enterobacterales dataset
43182598	INSDC	ABKJXB030000015.1	54069	54758	-	EMB5936061.1	D-galactonate utilization transcriptional regulator DgoR	Escherichia coli	2023GO-0019	GCA_028216615.3	Present in both E.coli and Enterobacterales dataset
43182598	INSDC	ABPSIP010000018.1	54070	54759	-	EMC8244035.1	D-galactonate utilization transcriptional regulator DgoR	Escherichia coli		GCA_035081585.1	Present in both E.coli and Enterobacterales dataset
43182598	INSDC	ABPSWW010000027.1	27029	27718	-	EMC9812680.1	D-galactonate utilization transcriptional regulator DgoR	Escherichia coli	2023GO-0468	GCA_035235265.1	Present in both E.coli and Enterobacterales dataset
43182598	INSDC	ABPYCR010000010.1	59570	60259	-	EME4817634.1	D-galactonate utilization transcriptional regulator DgoR	Escherichia coli	2024HL-00089	GCA_035926425.1	Present in both E.coli and Enterobacterales dataset
43182598	INSDC	ABPYHK010000016.1	45330	46019	-	EME5321103.1	D-galactonate utilization transcriptional regulator DgoR	Escherichia coli		GCA_035951555.1	Present in both E.coli and Enterobacterales dataset
43182598	INSDC	ABQAUY010000022.1	34767	35456	-	EMF1968338.1	D-galactonate utilization transcriptional regulator DgoR	Escherichia coli		GCA_036248945.1	Present in both E.coli and Enterobacterales dataset
43182598	INSDC	ABQAVM010000031.1	2374	3063	+	EMF2022593.1	D-galactonate utilization transcriptional regulator DgoR	Escherichia coli		GCA_036249265.1	Present in both E.coli and Enterobacterales dataset
43182598	INSDC	ABQBSA010000013.1	59571	60260	-	EMF4457918.1	D-galactonate utilization transcriptional regulator DgoR	Escherichia coli	2024GO-0014	GCA_036363965.1	Present in both E.coli and Enterobacterales dataset
43182598	INSDC	ABHWCF030000026.1	27029	27718	-	EMF8195138.1	D-galactonate utilization transcriptional regulator DgoR	Escherichia coli	O102:H6	GCA_024922445.3	Present in both E.coli and Enterobacterales dataset
43182598	INSDC	ABQEST010000014.1	59569	60258	-	EMG3518445.1	D-galactonate utilization transcriptional regulator DgoR	Escherichia coli		GCA_036474495.1	Present in both E.coli and Enterobacterales dataset
43182598	INSDC	ABSEGM010000014.1	54069	54758	-	EMZ8420929.1	D-galactonate utilization transcriptional regulator DgoR	Escherichia coli		GCA_039632165.1	Present in both E.coli and Enterobacterales dataset
43182598	INSDC	ABSFYS010000018.1	54063	54752	-	ENA3182323.1	D-galactonate utilization transcriptional regulator DgoR	Escherichia coli	2024DK-00137	GCA_039665475.1	Present in both E.coli and Enterobacterales dataset
43182598	INSDC	ABSHVA010000014.1	44961	45650	-	ENA8855460.1	D-galactonate utilization transcriptional regulator DgoR	Escherichia coli		GCA_039710645.1	Present in both E.coli and Enterobacterales dataset
43182598	INSDC	ABSNEQ010000012.1	59570	60259	-	ENC5560156.1	D-galactonate utilization transcriptional regulator DgoR	Escherichia coli		GCA_039882915.1	Present in both E.coli and Enterobacterales dataset
43182598	INSDC	ABSSAL010000013.1	54069	54758	-	ENE0633328.1	D-galactonate utilization transcriptional regulator DgoR	Escherichia coli	2024HL-00538	GCA_040038685.1	Present in both E.coli and Enterobacterales dataset
43182598	INSDC	ABSVWA010000031.1	1610	2299	+	ENF1863284.1	D-galactonate utilization transcriptional regulator DgoR	Escherichia coli	2024HL-00552	GCA_040124645.1	Present in both E.coli and Enterobacterales dataset
43182598	INSDC	ABSVVY010000013.1	59571	60260	-	ENF1872523.1	D-galactonate utilization transcriptional regulator DgoR	Escherichia coli		GCA_040124605.1	Present in both E.coli and Enterobacterales dataset
43182598	INSDC	ABSXZV010000021.1	26792	27481	-	ENF8240928.1	D-galactonate utilization transcriptional regulator DgoR	Escherichia coli		GCA_040174945.1	Present in both E.coli and Enterobacterales dataset
43182598	INSDC	ABSZJC010000027.1	11797	12486	-	ENG2161349.1	D-galactonate utilization transcriptional regulator DgoR	Escherichia coli	2024EP-00175	GCA_040214425.1	Present in both E.coli and Enterobacterales dataset
43182598	INSDC	ABTAQO010000066.1	11789	12478	-	ENG6023418.1	D-galactonate utilization transcriptional regulator DgoR	Escherichia coli		GCA_040271065.1	Present in both E.coli and Enterobacterales dataset
43182598	INSDC	ABTBCY010000025.1	24764	25453	-	ENG7420061.1	D-galactonate utilization transcriptional regulator DgoR	Escherichia coli		GCA_040286505.1	Present in both E.coli and Enterobacterales dataset
43182598	INSDC	ABTBMM010000013.1	52032	52721	-	ENG8464869.1	D-galactonate utilization transcriptional regulator DgoR	Escherichia coli	2024HL-00593	GCA_040310235.1	Present in both E.coli and Enterobacterales dataset
43182598	INSDC	ABTEUU010000010.1	59570	60259	-	ENH8220495.1	D-galactonate utilization transcriptional regulator DgoR	Escherichia coli		GCA_040413565.1	Present in both E.coli and Enterobacterales dataset
43182598	INSDC	ABTHBD010000014.1	54069	54758	-	ENI4772854.1	D-galactonate utilization transcriptional regulator DgoR	Escherichia coli		GCA_040497605.1	Present in both E.coli and Enterobacterales dataset
43182598	INSDC	ABTKVA010000014.1	59570	60259	-	ENJ5515256.1	D-galactonate utilization transcriptional regulator DgoR	Escherichia coli		GCA_040614705.1	Present in both E.coli and Enterobacterales dataset
43182598	INSDC	ABTNFG010000014.1	49011	49700	-	ENK2280690.1	D-galactonate utilization transcriptional regulator DgoR	Escherichia coli	2024HL-00693	GCA_040738425.1	Present in both E.coli and Enterobacterales dataset
43182598	INSDC	ABTNRC010000012.1	59570	60259	-	ENK3650526.1	D-galactonate utilization transcriptional regulator DgoR	Escherichia coli		GCA_040747175.1	Present in both E.coli and Enterobacterales dataset
43182598	INSDC	ABTQDG010000029.1	1410	2099	-	ENL2043839.1	D-galactonate utilization transcriptional regulator DgoR	Escherichia coli		GCA_040831385.1	Present in both E.coli and Enterobacterales dataset
43182598	INSDC	ABTQSZ010000026.1	2374	3063	+	ENL3826209.1	D-galactonate utilization transcriptional regulator DgoR	Escherichia coli		GCA_040868645.1	Present in both E.coli and Enterobacterales dataset
43182598	INSDC	ABTSBE010000032.1	11773	12462	-	ENL7545927.1	D-galactonate utilization transcriptional regulator DgoR	Escherichia coli		GCA_040936765.1	Present in both E.coli and Enterobacterales dataset
43182598	INSDC	ABTSCQ010000013.1	54069	54758	-	ENL7703820.1	D-galactonate utilization transcriptional regulator DgoR	Escherichia coli	2024GO-0257	GCA_040937445.1	Present in both E.coli and Enterobacterales dataset
43182598	INSDC	ABTSLA010000012.1	59570	60259	-	ENL8629320.1	D-galactonate utilization transcriptional regulator DgoR	Escherichia coli	PNUSAE190892	GCA_040943845.1	Present in both E.coli and Enterobacterales dataset
43182598	INSDC	ABTTFI010000011.1	59570	60259	-	ENM1011642.1	D-galactonate utilization transcriptional regulator DgoR	Escherichia coli		GCA_040960525.1	Present in both E.coli and Enterobacterales dataset
43182598	INSDC	ABTTFW010000021.1	34767	35456	-	ENM1048907.1	D-galactonate utilization transcriptional regulator DgoR	Escherichia coli		GCA_040960805.1	Present in both E.coli and Enterobacterales dataset
43182598	INSDC	ABTTIP010000013.1	48795	49484	-	ENM1429159.1	D-galactonate utilization transcriptional regulator DgoR	Escherichia coli	2024HL-00746	GCA_040962695.1	Present in both E.coli and Enterobacterales dataset
43182598	INSDC	ABTTMJ010000029.1	1610	2299	+	ENM1850273.1	D-galactonate utilization transcriptional regulator DgoR	Escherichia coli	2024HL-00769	GCA_040964635.1	Present in both E.coli and Enterobacterales dataset
43182598	INSDC	ABTUQX010000013.1	54069	54758	-	ENM5272180.1	D-galactonate utilization transcriptional regulator DgoR	Escherichia coli		GCA_041012915.1	Present in both E.coli and Enterobacterales dataset
43182598	INSDC	ABTVSX010000014.1	54069	54758	-	ENM8328165.1	D-galactonate utilization transcriptional regulator DgoR	Escherichia coli	2024HL-00785	GCA_041056305.1	Present in both E.coli and Enterobacterales dataset
43182598	INSDC	ABTVWI010000022.1	26890	27579	-	ENM8698422.1	D-galactonate utilization transcriptional regulator DgoR	Escherichia coli	2024HL-00787	GCA_041058115.1	Present in both E.coli and Enterobacterales dataset
43182598	INSDC	ABTXJZ010000014.1	53391	54080	-	ENN3308353.1	D-galactonate utilization transcriptional regulator DgoR	Escherichia coli		GCA_041110705.1	Present in both E.coli and Enterobacterales dataset
43182598	INSDC	ABTYKP010000009.1	59571	60260	-	ENN6504989.1	D-galactonate utilization transcriptional regulator DgoR	Escherichia coli		GCA_041147215.1	Present in both E.coli and Enterobacterales dataset
43182598	INSDC	ABUCFJ010000029.1	2374	3063	+	ENO7414593.1	D-galactonate utilization transcriptional regulator DgoR	Escherichia coli	2024GO-0317	GCA_041297495.1	Present in both E.coli and Enterobacterales dataset
43182598	INSDC	ABUEAY010000016.1	54069	54758	-	ENP2828649.1	D-galactonate utilization transcriptional regulator DgoR	Escherichia coli		GCA_041374435.1	Present in both E.coli and Enterobacterales dataset
43182598	INSDC	ABUFBP010000017.1	54069	54758	-	ENP5926985.1	D-galactonate utilization transcriptional regulator DgoR	Escherichia coli	2024GN-00222	GCA_041412395.1	Present in both E.coli and Enterobacterales dataset
43182598	INSDC	ABUHXR010000013.1	54069	54758	-	ENQ4421914.1	D-galactonate utilization transcriptional regulator DgoR	Escherichia coli		GCA_041516745.1	Present in both E.coli and Enterobacterales dataset
43182598	INSDC	ABUJCI010000024.1	32997	33686	-	ENQ7829112.1	D-galactonate utilization transcriptional regulator DgoR	Escherichia coli		GCA_041544635.1	Present in both E.coli and Enterobacterales dataset
43182598	INSDC	ABUNBL010000011.1	59570	60259	-	ENR9423378.1	D-galactonate utilization transcriptional regulator DgoR	Escherichia coli		GCA_041865615.1	Present in both E.coli and Enterobacterales dataset
43182598	INSDC	ABUOPI010000017.1	44853	45542	-	ENS3984659.1	D-galactonate utilization transcriptional regulator DgoR	Escherichia coli		GCA_041889085.1	Present in both E.coli and Enterobacterales dataset
43182598	INSDC	ABUOWV010000025.1	59571	60260	-	ENS4849790.1	D-galactonate utilization transcriptional regulator DgoR	Escherichia coli		GCA_041895275.1	Present in both E.coli and Enterobacterales dataset
43182598	INSDC	ABUUDP010000021.1	34747	35436	-	ENT3132130.1	D-galactonate utilization transcriptional regulator DgoR	Escherichia coli		GCA_042147735.1	Present in both E.coli and Enterobacterales dataset
43182598	INSDC	ABUUSL010000017.1	54069	54758	-	ENT4831338.1	D-galactonate utilization transcriptional regulator DgoR	Escherichia coli	2024GO-0440	GCA_042156595.1	Present in both E.coli and Enterobacterales dataset
43182598	INSDC	ABUWEB010000027.1	2374	3063	+	ENT8788986.1	D-galactonate utilization transcriptional regulator DgoR	Escherichia coli		GCA_042177995.1	Present in both E.coli and Enterobacterales dataset
43182598	INSDC	ABUWZX010000018.1	45330	46019	-	ENU1232389.1	D-galactonate utilization transcriptional regulator DgoR	Escherichia coli		GCA_042190675.1	Present in both E.coli and Enterobacterales dataset
43182598	INSDC	ABUXRM010000012.1	57533	58222	-	ENU2887661.1	D-galactonate utilization transcriptional regulator DgoR	Escherichia coli		GCA_042203405.1	Present in both E.coli and Enterobacterales dataset
43182598	INSDC	ABUZIC010000013.1	59570	60259	-	ENU7532067.1	D-galactonate utilization transcriptional regulator DgoR	Escherichia coli		GCA_042228905.1	Present in both E.coli and Enterobacterales dataset
43182598	INSDC	ABVTEU010000028.1	2376	3065	+	ENY4292099.1	D-galactonate utilization transcriptional regulator DgoR	Escherichia coli O102:H6	SENASICA_EC_1-CA2-09	GCA_042603195.1	Present in both E.coli and Enterobacterales dataset
43182598	INSDC	ABVTFB010000015.1	56772	57461	-	ENY4305417.1	D-galactonate utilization transcriptional regulator DgoR	Escherichia coli O102:H6	SENASICA_EC_1-PR4-14	GCA_042603295.1	Present in both E.coli and Enterobacterales dataset
43182598	INSDC	ABVUPR010000029.1	11773	12462	-	ENY8174932.1	D-galactonate utilization transcriptional regulator DgoR	Escherichia coli		GCA_042737615.1	Present in both E.coli and Enterobacterales dataset
43182598	INSDC	ABVVWA010000013.1	45330	46019	-	ENZ1513846.1	D-galactonate utilization transcriptional regulator DgoR	Escherichia coli		GCA_043014665.1	Present in both E.coli and Enterobacterales dataset
43182598	INSDC	ABVWKV010000025.1	11776	12465	-	ENZ3287626.1	D-galactonate utilization transcriptional regulator DgoR	Escherichia coli		GCA_043025665.1	Present in both E.coli and Enterobacterales dataset
43182598	INSDC	ABVXHZ010000014.1	59571	60260	-	ENZ5765945.1	D-galactonate utilization transcriptional regulator DgoR	Escherichia coli		GCA_043271465.1	Present in both E.coli and Enterobacterales dataset
43182598	INSDC	ABVXZC010000014.1	54069	54758	-	ENZ7331470.1	D-galactonate utilization transcriptional regulator DgoR	Escherichia coli		GCA_043429875.1	Present in both E.coli and Enterobacterales dataset
43182598	INSDC	ABVXZH010000027.1	665	1354	+	ENZ7364488.1	D-galactonate utilization transcriptional regulator DgoR	Escherichia coli		GCA_043430695.1	Present in both E.coli and Enterobacterales dataset
43182598	INSDC	ABVYAU010000013.1	54069	54758	-	ENZ7510709.1	D-galactonate utilization transcriptional regulator DgoR	Escherichia coli		GCA_043435045.1	Present in both E.coli and Enterobacterales dataset
43182598	INSDC	ABVYBD010000015.1	49030	49719	-	ENZ7596757.1	D-galactonate utilization transcriptional regulator DgoR	Escherichia coli		GCA_043438965.1	Present in both E.coli and Enterobacterales dataset
43182598	INSDC	ABVYHK010000028.1	5691	6380	+	ENZ8281167.1	D-galactonate utilization transcriptional regulator DgoR	Escherichia coli		GCA_043455055.1	Present in both E.coli and Enterobacterales dataset
43182598	INSDC	ABVYIN010000012.1	59571	60260	-	ENZ8407191.1	D-galactonate utilization transcriptional regulator DgoR	Escherichia coli		GCA_043458155.1	Present in both E.coli and Enterobacterales dataset
43182598	INSDC	ABVYKB010000016.1	49029	49718	-	ENZ8559594.1	D-galactonate utilization transcriptional regulator DgoR	Escherichia coli		GCA_043461275.1	Present in both E.coli and Enterobacterales dataset
43182598	INSDC	ABVZKL010000034.1	2376	3065	+	EOA1116121.1	D-galactonate utilization transcriptional regulator DgoR	Escherichia coli	2024GO-0472	GCA_043627205.1	Present in both E.coli and Enterobacterales dataset
43182598	INSDC	ABVZYZ010000057.1	21312	22001	-	EOA2559922.1	D-galactonate utilization transcriptional regulator DgoR	Escherichia coli		GCA_043899125.1	Present in both E.coli and Enterobacterales dataset
43182598	INSDC	ABVZZJ010000013.1	59571	60260	-	EOA2609219.1	D-galactonate utilization transcriptional regulator DgoR	Escherichia coli	2024GN-00298	GCA_043899305.1	Present in both E.coli and Enterobacterales dataset
43182598	INSDC	ABWAIT010000030.1	2374	3063	+	EOA3663035.1	D-galactonate utilization transcriptional regulator DgoR	Escherichia coli		GCA_043926915.1	Present in both E.coli and Enterobacterales dataset
43182598	INSDC	ABWBIC010000015.1	59571	60260	-	EOA6228336.1	D-galactonate utilization transcriptional regulator DgoR	Escherichia coli		GCA_044037075.1	Present in both E.coli and Enterobacterales dataset
43182598	INSDC	ABWDNV010000015.1	59571	60260	-	EOB1760814.1	D-galactonate utilization transcriptional regulator DgoR	Escherichia coli		GCA_044506475.1	Present in both E.coli and Enterobacterales dataset
43182598	INSDC	ABWIFI010000011.1	59571	60260	-	EOC3801703.1	D-galactonate utilization transcriptional regulator DgoR	Escherichia coli	2024HL-01248	GCA_044827585.1	Present in both E.coli and Enterobacterales dataset
43182598	INSDC	ABWIIH010000028.1	2373	3062	+	EOC4168602.1	D-galactonate utilization transcriptional regulator DgoR	Escherichia coli	2024HL-01232	GCA_044829865.1	Present in both E.coli and Enterobacterales dataset
43182598	INSDC	ABWJIZ010000024.1	27029	27718	-	EOC6756042.1	D-galactonate utilization transcriptional regulator DgoR	Escherichia coli	2024GO-0473	GCA_044896045.1	Present in both E.coli and Enterobacterales dataset
43182598	INSDC	ABWJNA010000024.1	11793	12482	-	EOC7154520.1	D-galactonate utilization transcriptional regulator DgoR	Escherichia coli		GCA_044917045.1	Present in both E.coli and Enterobacterales dataset
43182598	INSDC	ABWKRD010000015.1	54070	54759	-	EOD0628489.1	D-galactonate utilization transcriptional regulator DgoR	Escherichia coli		GCA_045038635.1	Present in both E.coli and Enterobacterales dataset
43182598	INSDC	ABXPXO010000012.1	48747	49436	-	EOJ5059153.1	D-galactonate utilization transcriptional regulator DgoR	Escherichia coli		GCA_047577195.1	Present in both E.coli and Enterobacterales dataset
43182598	INSDC	ABXPYT010000014.1	44852	45541	-	EOJ5213548.1	D-galactonate utilization transcriptional regulator DgoR	Escherichia coli	2024HL-01280	GCA_047577815.1	Present in both E.coli and Enterobacterales dataset
43182598	INSDC	ABXQMC010000015.1	48746	49435	-	EOJ6809901.1	D-galactonate utilization transcriptional regulator DgoR	Escherichia coli		GCA_047591695.1	Present in both E.coli and Enterobacterales dataset
43182598	INSDC	ABXQMZ010000014.1	44852	45541	-	EOJ6870331.1	D-galactonate utilization transcriptional regulator DgoR	Escherichia coli		GCA_047592125.1	Present in both E.coli and Enterobacterales dataset
43182598	INSDC	ABXQNM010000029.1	11773	12462	-	EOJ6922049.1	D-galactonate utilization transcriptional regulator DgoR	Escherichia coli	2024EP-00398	GCA_047592405.1	Present in both E.coli and Enterobacterales dataset
43182598	INSDC	ABXQPK010000011.1	59570	60259	-	EOJ7255506.1	D-galactonate utilization transcriptional regulator DgoR	Escherichia coli		GCA_047593425.1	Present in both E.coli and Enterobacterales dataset
43182598	INSDC	ABXREI010000021.1	54069	54758	-	EOJ8556300.1	D-galactonate utilization transcriptional regulator DgoR	Escherichia coli	2025HL-00038	GCA_047615845.1	Present in both E.coli and Enterobacterales dataset
43182598	INSDC	ABXRNU010000018.1	54069	54758	-	EOJ9443636.1	D-galactonate utilization transcriptional regulator DgoR	Escherichia coli		GCA_047644065.1	Present in both E.coli and Enterobacterales dataset
43182598	INSDC	ABXRPM010000012.1	49030	49719	-	EOJ9618094.1	D-galactonate utilization transcriptional regulator DgoR	Escherichia coli		GCA_047648035.1	Present in both E.coli and Enterobacterales dataset
43182598	INSDC	ABXSHS010000017.1	54069	54758	-	EOK1480819.1	D-galactonate utilization transcriptional regulator DgoR	Escherichia coli		GCA_047663055.1	Present in both E.coli and Enterobacterales dataset
43182598	INSDC	ABXSSU010000013.1	54069	54758	-	EOK2872818.1	D-galactonate utilization transcriptional regulator DgoR	Escherichia coli	2024HL-01265	GCA_047759155.1	Present in both E.coli and Enterobacterales dataset
43182598	INSDC	ABXTPE010000011.1	59571	60260	-	EOK5552402.1	D-galactonate utilization transcriptional regulator DgoR	Escherichia coli		GCA_047687495.1	Present in both E.coli and Enterobacterales dataset
43182598	INSDC	ABXUJS010000039.1	2373	3062	+	EOM1087783.1	D-galactonate utilization transcriptional regulator DgoR	Escherichia coli	2025HL-00066	GCA_047774675.1	Present in both E.coli and Enterobacterales dataset
43182598	INSDC	ABXUJZ010000013.1	48748	49437	-	EOM1134774.1	D-galactonate utilization transcriptional regulator DgoR	Escherichia coli	2025HL-00056	GCA_047774935.1	Present in both E.coli and Enterobacterales dataset
43182598	INSDC	ABXUKT010000017.1	54069	54758	-	EOM1226995.1	D-galactonate utilization transcriptional regulator DgoR	Escherichia coli	2025HL-00062	GCA_047775335.1	Present in both E.coli and Enterobacterales dataset
43182598	INSDC	ABXUKS010000007.1	59571	60260	-	EOM1230292.1	D-galactonate utilization transcriptional regulator DgoR	Escherichia coli	2025HL-00049	GCA_047775285.1	Present in both E.coli and Enterobacterales dataset
43182598	INSDC	ABXULV010000018.1	34764	35453	-	EOM1369986.1	D-galactonate utilization transcriptional regulator DgoR	Escherichia coli	2025HL-00064	GCA_047776555.1	Present in both E.coli and Enterobacterales dataset
43182598	INSDC	ABXUXW010000024.1	45133	45822	-	EOM2820465.1	D-galactonate utilization transcriptional regulator DgoR	Escherichia coli			Present in both E.coli and Enterobacterales dataset
43182598	INSDC	ABXVEF010000013.1	59571	60260	-	EOM3565683.1	D-galactonate utilization transcriptional regulator DgoR	Escherichia coli O102:H6	SENASICA_Ec_BV13		Present in both E.coli and Enterobacterales dataset
43182598	INSDC	ABXVEO010000013.1	59570	60259	-	EOM3615710.1	D-galactonate utilization transcriptional regulator DgoR	Escherichia coli O102:H6	SENASICA_Ec_BV29		Present in both E.coli and Enterobacterales dataset
43182598	INSDC	ABXVGA010000012.1	59571	60260	-	EOM3772000.1	D-galactonate utilization transcriptional regulator DgoR	Escherichia coli O102:H6	SENASICA_Ec_BV64		Present in both E.coli and Enterobacterales dataset
43182598	INSDC	ABXVIU010000025.1	24764	25453	-	EOM4144570.1	D-galactonate utilization transcriptional regulator DgoR	Escherichia coli			Present in both E.coli and Enterobacterales dataset
43182598	INSDC	ABXVIT010000016.1	59571	60260	-	EOM4188267.1	D-galactonate utilization transcriptional regulator DgoR	Escherichia coli			Present in both E.coli and Enterobacterales dataset
43182598	INSDC	ABXVKA010000014.1	54069	54758	-	EOM4271703.1	D-galactonate utilization transcriptional regulator DgoR	Escherichia coli			Present in both E.coli and Enterobacterales dataset
43182598	INSDC	ABXWTI010000021.1	27029	27718	-	EOM8444169.1	D-galactonate utilization transcriptional regulator DgoR	Escherichia coli			Present in both E.coli and Enterobacterales dataset
43182598	INSDC	ABXWUM010000016.1	54069	54758	-	EOM8582474.1	D-galactonate utilization transcriptional regulator DgoR	Escherichia coli	2025GO-0015		Present in both E.coli and Enterobacterales dataset
43182598	INSDC	ABXWVX010000013.1	59571	60260	-	EOM8814559.1	D-galactonate utilization transcriptional regulator DgoR	Escherichia coli			Present in both E.coli and Enterobacterales dataset
43182598	INSDC	ABXXLM010000028.1	2374	3063	+	EON0500626.1	D-galactonate utilization transcriptional regulator DgoR	Escherichia coli			Present in both E.coli and Enterobacterales dataset
43182598	INSDC	ABXXNV010000031.1	11803	12492	-	EON0819341.1	D-galactonate utilization transcriptional regulator DgoR	Escherichia coli			Present in both E.coli and Enterobacterales dataset
43182598	INSDC	ABXYGE010000028.1	11773	12462	-	EON3051323.1	D-galactonate utilization transcriptional regulator DgoR	Escherichia coli			Present in both E.coli and Enterobacterales dataset
43182598	INSDC	ABXYKA010000013.1	59570	60259	-	EON3399190.1	D-galactonate utilization transcriptional regulator DgoR	Escherichia coli	ECOL-24-VL-WA-KY-0002		Present in both E.coli and Enterobacterales dataset
43182598	INSDC	AVUT01000032.1	43955	44644	-	EQP30306.1	transcriptional regulator	Escherichia coli HVH 65 (4-2262045)	HVH 65 (4-2262045)	GCA_000456945.1	Present in both E.coli and Enterobacterales dataset
43182598	INSDC	KE699379.1	2863689	2864378	-	EQP30306.1	transcriptional regulator	Escherichia coli HVH 65 (4-2262045)	HVH 65 (4-2262045)	GCA_000456945.1	Present in both E.coli and Enterobacterales dataset
43182598	INSDC	AWAQ01000040.1	134728	135417	-	EQV96240.1	transcriptional regulator	Escherichia coli KOEGE 77 (202a)	KOEGE 77 (202a)	GCA_000459895.1	Present in both E.coli and Enterobacterales dataset
43182598	INSDC	KE701406.1	1314003	1314692	-	EQV96240.1	transcriptional regulator	Escherichia coli KOEGE 77 (202a)	KOEGE 77 (202a)	GCA_000459895.1	Present in both E.coli and Enterobacterales dataset
43182598	INSDC	AXUE01000287.1	58484	59173	+	ESA60780.1	FCD domain protein	Escherichia coli 110957	110957	GCA_000485615.1	Present in both E.coli and Enterobacterales dataset
43182598	INSDC	KI521726.1	58484	59173	+	ESA60780.1	FCD domain protein	Escherichia coli 110957	110957	GCA_000485615.1	Present in both E.coli and Enterobacterales dataset
43182598	INSDC	JAPR01000015.1	45768	46457	-	ETY40515.1	transcriptional regulator	Escherichia coli BWH 40	BWH 40	GCA_000522325.1	Present in both E.coli and Enterobacterales dataset
43182598	INSDC	KI929782.1	4730490	4731179	-	ETY40515.1	transcriptional regulator	Escherichia coli BWH 40	BWH 40	GCA_000522325.1	Present in both E.coli and Enterobacterales dataset
43182598	INSDC	BFHA01000004.1	59724	60413	-	GCL85074.1	D-galactonate catabolism operon transcriptional repressor	Escherichia coli	ECSC001	GCA_005382105.1	Present in both E.coli and Enterobacterales dataset
43182598	INSDC	BFHL01000040.1	59729	60418	-	GCP35665.1	D-galactonate catabolism operon transcriptional repressor	Escherichia coli	ECSC016	GCA_005382325.1	Present in both E.coli and Enterobacterales dataset
43182598	INSDC	BNEZ01000001.1	1920660	1921349	-	GHK18304.1	galactonate operon transcriptional repressor	Escherichia coli	Zam_UTH_03	GCA_016586475.1	Present in both E.coli and Enterobacterales dataset
43182598	INSDC	BNFH01000001.1	3049472	3050161	-	GHK66371.1	galactonate operon transcriptional repressor	Escherichia coli	Zam_UTH_11	GCA_016586635.1	Present in both E.coli and Enterobacterales dataset
43182598	INSDC	BNFN01000001.1	1661648	1662337	-	GHK96932.1	galactonate operon transcriptional repressor	Escherichia coli	Zam_UTH_20	GCA_016586755.1	Present in both E.coli and Enterobacterales dataset
43182598	INSDC	BNFQ01000001.1	4008014	4008703	+	GHL15524.1	galactonate operon transcriptional repressor	Escherichia coli	Zam_UTH_23	GCA_016586815.1	Present in both E.coli and Enterobacterales dataset
43182598	INSDC	BNFY01000001.1	26277	26966	+	GHL56746.1	galactonate operon transcriptional repressor	Escherichia coli	Zam_UTH_31	GCA_016586975.1	Present in both E.coli and Enterobacterales dataset
43182598	INSDC	BNJA01000001.1	8599	9288	+	GHO18960.1	D-galactonate catabolism operon transcriptional repressor	Escherichia coli	MY481	GCA_015472485.1	Present in both E.coli and Enterobacterales dataset
43182598	INSDC	BTPJ01000032.1	2502	3191	+	GMQ43554.1	D-galactonate utilization transcriptional regulator DgoR	Escherichia coli O102:H6	R1104	GCA_036245545.1	Present in both E.coli and Enterobacterales dataset
43182598	INSDC	DAAZEO010000011.1	44951	45640	-	HAG7213601.1	FadR family transcriptional regulator	Escherichia coli	F055	GCA_012289945.1	Present in both E.coli and Enterobacterales dataset
43182598	INSDC	DAAZOV010000031.1	2374	3063	+	HAG7290837.1	FadR family transcriptional regulator	Escherichia coli		GCA_012302005.1	Present in both E.coli and Enterobacterales dataset
43182598	INSDC	DAAZNF010000011.1	13770	14459	+	HAG7353765.1	FadR family transcriptional regulator	Escherichia coli	GASRECE255	GCA_012299785.1	Present in both E.coli and Enterobacterales dataset
43182598	INSDC	DAAZNX010000040.1	13770	14459	+	HAG7527079.1	FadR family transcriptional regulator	Escherichia coli	GASRECE209	GCA_012300775.1	Present in both E.coli and Enterobacterales dataset
43182598	INSDC	DAAZMQ010000027.1	14044	14733	+	HAG7627234.1	FadR family transcriptional regulator	Escherichia coli	GASRECE226	GCA_012299725.1	Present in both E.coli and Enterobacterales dataset
43182598	INSDC	DAAZFP010000011.1	59570	60259	-	HAG7632492.1	FadR family transcriptional regulator	Escherichia coli	1802-ESBL	GCA_012297465.1	Present in both E.coli and Enterobacterales dataset
43182598	INSDC	DAAZLH010000022.1	15667	16356	+	HAG7905463.1	FadR family transcriptional regulator	Escherichia coli	CQS44	GCA_012298405.1	Present in both E.coli and Enterobacterales dataset
43182598	INSDC	DAAZLB010000031.1	2373	3062	+	HAG7930268.1	FadR family transcriptional regulator	Escherichia coli	CQS12	GCA_012298305.1	Present in both E.coli and Enterobacterales dataset
43182598	INSDC	DAAZKG010000024.1	33986	34675	-	HAG8015380.1	FadR family transcriptional regulator	Escherichia coli	45	GCA_012302585.1	Present in both E.coli and Enterobacterales dataset
43182598	INSDC	DAAZJV010000050.1	2374	3063	+	HAG8060365.1	FadR family transcriptional regulator	Escherichia coli	72	GCA_012302245.1	Present in both E.coli and Enterobacterales dataset
43182598	INSDC	DAAZIS010000020.1	15523	16212	+	HAG8185531.1	FadR family transcriptional regulator	Escherichia coli	131	GCA_012305805.1	Present in both E.coli and Enterobacterales dataset
43182598	INSDC	DAAZHU010000036.1	13820	14509	+	HAG8297115.1	FadR family transcriptional regulator	Escherichia coli	164	GCA_012305085.1	Present in both E.coli and Enterobacterales dataset
43182598	INSDC	DAAZER010000040.1	2374	3063	+	HAG8552683.1	FadR family transcriptional regulator	Escherichia coli		GCA_012358215.1	Present in both E.coli and Enterobacterales dataset
43182598	INSDC	DAAZPI010000019.1	54069	54758	-	HAG8576216.1	FadR family transcriptional regulator	Escherichia coli	AUSMDU00005204	GCA_012426405.1	Present in both E.coli and Enterobacterales dataset
43182598	INSDC	DAAZPJ010000047.1	8037	8726	-	HAG8588231.1	FadR family transcriptional regulator	Escherichia coli	AUSMDU00005141	GCA_012433915.1	Present in both E.coli and Enterobacterales dataset
43182598	INSDC	DAAZPO010000025.1	8037	8726	-	HAG8612270.1	FadR family transcriptional regulator	Escherichia coli	AUSMDU00004984	GCA_012439065.1	Present in both E.coli and Enterobacterales dataset
43182598	INSDC	DAAZPU010000013.1	45330	46019	-	HAG8644918.1	FadR family transcriptional regulator	Escherichia coli	AUSMDU00004890	GCA_012440365.1	Present in both E.coli and Enterobacterales dataset
43182598	INSDC	DAAZQP010000018.1	57496	58185	-	HAG8685543.1	transcriptional regulator	Escherichia coli		GCA_012448025.1	Present in both E.coli and Enterobacterales dataset
43182598	INSDC	DAAZQZ010000013.1	59570	60259	-	HAG8745908.1	transcriptional regulator	Escherichia coli		GCA_012447835.1	Present in both E.coli and Enterobacterales dataset
43182598	INSDC	DAAZRC010000019.1	54069	54758	-	HAG8756785.1	transcriptional regulator	Escherichia coli		GCA_012448205.1	Present in both E.coli and Enterobacterales dataset
43182598	INSDC	DAAZSO010000021.1	42959	43648	-	HAG9003695.1	FadR family transcriptional regulator	Escherichia coli	AUSMDU00005197	GCA_012452685.1	Present in both E.coli and Enterobacterales dataset
43182598	INSDC	DAAZTP010000028.1	8037	8726	-	HAG9116754.1	FadR family transcriptional regulator	Escherichia coli	AUSMDU00005058	GCA_012453125.1	Present in both E.coli and Enterobacterales dataset
43182598	INSDC	DAAZTY010000027.1	2375	3064	+	HAG9180732.1	FadR family transcriptional regulator	Escherichia coli	AUSMDU00004616	GCA_012453325.1	Present in both E.coli and Enterobacterales dataset
43182598	INSDC	DAAZUI010000012.1	59570	60259	-	HAG9248931.1	transcriptional regulator	Escherichia coli		GCA_012459565.1	Present in both E.coli and Enterobacterales dataset
43182598	INSDC	DAAZUP010000012.1	59570	60259	-	HAG9273082.1	transcriptional regulator	Escherichia coli		GCA_012461985.1	Present in both E.coli and Enterobacterales dataset
43182598	INSDC	DAAZVH010000015.1	59570	60259	-	HAG9373946.1	transcriptional regulator	Escherichia coli		GCA_012470835.1	Present in both E.coli and Enterobacterales dataset
43182598	INSDC	DAAZYZ010000013.1	59570	60259	-	HAG9873886.1	transcriptional regulator	Escherichia coli		GCA_012474515.1	Present in both E.coli and Enterobacterales dataset
43182598	INSDC	DAAZYY010000013.1	59570	60259	-	HAG9913831.1	transcriptional regulator	Escherichia coli		GCA_012474555.1	Present in both E.coli and Enterobacterales dataset
43182598	INSDC	DABAAA010000013.1	59570	60259	-	HAG9977412.1	transcriptional regulator	Escherichia coli		GCA_012477635.1	Present in both E.coli and Enterobacterales dataset
43182598	INSDC	DABADJ010000012.1	62546	63235	-	HAH0419602.1	transcriptional regulator	Escherichia coli		GCA_012485615.1	Present in both E.coli and Enterobacterales dataset
43182598	INSDC	DABADJ010000106.1	58452	59141	+	HAH0422246.1	transcriptional regulator	Escherichia coli		GCA_012485615.1	Present in both E.coli and Enterobacterales dataset
43182598	INSDC	DABADM010000013.1	59570	60259	-	HAH0429641.1	transcriptional regulator	Escherichia coli		GCA_012485655.1	Present in both E.coli and Enterobacterales dataset
43182598	INSDC	DABAES010000012.1	59570	60259	-	HAH0675048.1	transcriptional regulator	Escherichia coli		GCA_012492765.1	Present in both E.coli and Enterobacterales dataset
43182598	INSDC	DABAER010000014.1	59570	60259	-	HAH0699921.1	transcriptional regulator	Escherichia coli		GCA_012492805.1	Present in both E.coli and Enterobacterales dataset
43182598	INSDC	DABAJM010000011.1	59570	60259	-	HAH1173447.1	D-galactonate utilization transcriptional regulator DgoR	Escherichia coli	PB161	GCA_012502475.1	Present in both E.coli and Enterobacterales dataset
43182598	INSDC	DABALJ010000025.1	14199	14888	-	HAH1410077.1	D-galactonate utilization transcriptional regulator DgoR	Escherichia coli	PB186	GCA_012502915.1	Present in both E.coli and Enterobacterales dataset
43182598	INSDC	DABANR010000015.1	59570	60259	-	HAH1706864.1	transcriptional regulator	Escherichia coli		GCA_012505355.1	Present in both E.coli and Enterobacterales dataset
43182598	INSDC	DABAOA010000013.1	59570	60259	-	HAH1771595.1	transcriptional regulator	Escherichia coli		GCA_012505285.1	Present in both E.coli and Enterobacterales dataset
43182598	INSDC	DABAPP010000017.1	59560	60249	-	HAH1951815.1	D-galactonate utilization transcriptional regulator DgoR	Escherichia coli		GCA_012526655.1	Present in both E.coli and Enterobacterales dataset
43182598	INSDC	DABARQ010000017.1	48726	49415	-	HAH2206090.1	D-galactonate utilization transcriptional regulator DgoR	Escherichia coli		GCA_012528415.1	Present in both E.coli and Enterobacterales dataset
43182598	INSDC	DABASM010000015.1	59570	60259	-	HAH2318611.1	D-galactonate utilization transcriptional regulator DgoR	Escherichia coli		GCA_012529055.1	Present in both E.coli and Enterobacterales dataset
43182598	INSDC	DABASN010000012.1	59570	60259	-	HAH2328139.1	D-galactonate utilization transcriptional regulator DgoR	Escherichia coli		GCA_012528995.1	Present in both E.coli and Enterobacterales dataset
43182598	INSDC	DABATV010000016.1	49030	49719	-	HAH2486707.1	transcriptional regulator	Escherichia coli	130-16	GCA_012529955.1	Present in both E.coli and Enterobacterales dataset
43182598	INSDC	DABBDL010000014.1	59570	60259	-	HAH3694664.1	transcriptional regulator	Escherichia coli		GCA_012535415.1	Present in both E.coli and Enterobacterales dataset
43182598	INSDC	DABBDR010000015.1	59570	60259	-	HAH3725170.1	transcriptional regulator	Escherichia coli		GCA_012535555.1	Present in both E.coli and Enterobacterales dataset
43182598	INSDC	DABBDX010000016.1	59570	60259	-	HAH3754444.1	transcriptional regulator	Escherichia coli		GCA_012535735.1	Present in both E.coli and Enterobacterales dataset
43182598	INSDC	DABBEE010000012.1	59569	60258	-	HAH3787889.1	transcriptional regulator	Escherichia coli		GCA_012535955.1	Present in both E.coli and Enterobacterales dataset
43182598	INSDC	DABBEY010000011.1	59570	60259	-	HAH3887975.1	transcriptional regulator	Escherichia coli		GCA_012536275.1	Present in both E.coli and Enterobacterales dataset
43182598	INSDC	DABBFD010000014.1	59570	60259	-	HAH3913920.1	transcriptional regulator	Escherichia coli		GCA_012536295.1	Present in both E.coli and Enterobacterales dataset
43182598	INSDC	DABBHF010000012.1	59570	60259	-	HAH4181644.1	transcriptional regulator	Escherichia coli		GCA_012537475.1	Present in both E.coli and Enterobacterales dataset
43182598	INSDC	DABBHR010000013.1	59570	60259	-	HAH4242308.1	transcriptional regulator	Escherichia coli		GCA_012537675.1	Present in both E.coli and Enterobacterales dataset
43182598	INSDC	DABBLD010000011.1	59279	59968	-	HAH4689403.1	D-galactonate utilization transcriptional regulator DgoR	Escherichia coli	Escherichia coli_009-E1-S11	GCA_012587615.1	Present in both E.coli and Enterobacterales dataset
43182598	INSDC	DABBNB010000013.1	59570	60259	-	HAH4920370.1	D-galactonate utilization transcriptional regulator DgoR	Escherichia coli		GCA_012644305.1	Present in both E.coli and Enterobacterales dataset
43182598	INSDC	DABBOQ010000012.1	59571	60260	-	HAH5118377.1	D-galactonate utilization transcriptional regulator DgoR	Escherichia coli		GCA_012645005.1	Present in both E.coli and Enterobacterales dataset
43182598	INSDC	DABBON010000013.1	43328	44017	-	HAH5123407.1	D-galactonate utilization transcriptional regulator DgoR	Escherichia coli	Escherichia coli_009-E1-DxU	GCA_012644945.1	Present in both E.coli and Enterobacterales dataset
43182598	INSDC	DABBOR010000011.1	59279	59968	-	HAH5128755.1	D-galactonate utilization transcriptional regulator DgoR	Escherichia coli	Escherichia coli_001-E1-S06	GCA_012645145.1	Present in both E.coli and Enterobacterales dataset
43182598	INSDC	DABBOS010000010.1	45330	46019	-	HAH5138172.1	D-galactonate utilization transcriptional regulator DgoR	Escherichia coli	Escherichia coli_001-E1-S04	GCA_012645125.1	Present in both E.coli and Enterobacterales dataset
43182598	INSDC	DABBOZ010000013.1	45591	46280	-	HAH5169342.1	D-galactonate utilization transcriptional regulator DgoR	Escherichia coli	Escherichia coli_009-E1-S04	GCA_012645165.1	Present in both E.coli and Enterobacterales dataset
43182598	INSDC	DABBRZ010000009.1	59571	60260	-	HAH5561524.1	D-galactonate utilization transcriptional regulator DgoR	Escherichia coli		GCA_012657715.1	Present in both E.coli and Enterobacterales dataset
43182598	INSDC	DABBUX010000014.1	59570	60259	-	HAH5926031.1	D-galactonate utilization transcriptional regulator DgoR	Escherichia coli		GCA_012667305.1	Present in both E.coli and Enterobacterales dataset
43182598	INSDC	DABBYO010000013.1	59570	60259	-	HAH6382300.1	D-galactonate utilization transcriptional regulator DgoR	Escherichia coli	HICF683	GCA_012672105.1	Present in both E.coli and Enterobacterales dataset
43182598	INSDC	DABBYT010000014.1	59570	60259	-	HAH6392644.1	D-galactonate utilization transcriptional regulator DgoR	Escherichia coli	HICF680	GCA_012671905.1	Present in both E.coli and Enterobacterales dataset
43182598	INSDC	DABBYY010000010.1	59570	60259	-	HAH6435460.1	D-galactonate utilization transcriptional regulator DgoR	Escherichia coli	HICF651	GCA_012672465.1	Present in both E.coli and Enterobacterales dataset
43182598	INSDC	DABBZA010000012.1	59570	60259	-	HAH6440525.1	D-galactonate utilization transcriptional regulator DgoR	Escherichia coli	HICF648	GCA_012672485.1	Present in both E.coli and Enterobacterales dataset
43182598	INSDC	DABBZD010000013.1	59570	60259	-	HAH6464916.1	D-galactonate utilization transcriptional regulator DgoR	Escherichia coli	HICF646	GCA_012672585.1	Present in both E.coli and Enterobacterales dataset
43182598	INSDC	DABCAD010000015.1	45330	46019	-	HAH6592201.1	D-galactonate utilization transcriptional regulator DgoR	Escherichia coli	Escherichia coli_009-E1-S01	GCA_012674245.1	Present in both E.coli and Enterobacterales dataset
43182598	INSDC	DABCAR010000020.1	27070	27759	-	HAH6656934.1	D-galactonate utilization transcriptional regulator DgoR	Escherichia coli	HICF193	GCA_012673135.1	Present in both E.coli and Enterobacterales dataset
43182598	INSDC	DABDIG010000010.1	59570	60259	-	HAI0955584.1	D-galactonate utilization transcriptional regulator DgoR	Escherichia coli	ST405	GCA_012775775.1	Present in both E.coli and Enterobacterales dataset
43182598	INSDC	DABDLC010000017.1	54068	54757	-	HAI1281382.1	D-galactonate utilization transcriptional regulator DgoR	Escherichia coli	UPEC	GCA_012779735.1	Present in both E.coli and Enterobacterales dataset
43182598	INSDC	DABDNT010000017.1	48747	49436	-	HAI1598161.1	D-galactonate utilization transcriptional regulator DgoR	Escherichia coli	ST405	GCA_012789175.1	Present in both E.coli and Enterobacterales dataset
43182598	INSDC	DABDVH010000020.1	59570	60259	-	HAI2525174.1	D-galactonate utilization transcriptional regulator DgoR	Escherichia coli	SCHI0016.S.174	GCA_012849775.1	Present in both E.coli and Enterobacterales dataset
43182598	INSDC	DABDVV010000012.1	59549	60238	-	HAI2569286.1	D-galactonate utilization transcriptional regulator DgoR	Escherichia coli		GCA_012850135.1	Present in both E.coli and Enterobacterales dataset
43182598	INSDC	DABDUY010000012.1	59570	60259	-	HAI2621662.1	D-galactonate utilization transcriptional regulator DgoR	Escherichia coli	SCHI0016.S.58	GCA_012849435.1	Present in both E.coli and Enterobacterales dataset
43182598	INSDC	DABDXZ010000014.1	44853	45542	-	HAI2888436.1	D-galactonate utilization transcriptional regulator DgoR	Escherichia coli		GCA_012855855.1	Present in both E.coli and Enterobacterales dataset
43182598	INSDC	DABEBM010000010.1	59570	60259	-	HAI3327674.1	D-galactonate utilization transcriptional regulator DgoR	Escherichia coli		GCA_012858295.1	Present in both E.coli and Enterobacterales dataset
43182598	INSDC	DABEFO010000012.1	59570	60259	-	HAI3841154.1	D-galactonate utilization transcriptional regulator DgoR	Escherichia coli		GCA_012860815.1	Present in both E.coli and Enterobacterales dataset
43182598	INSDC	DABEGD010000013.1	59570	60259	-	HAI3913995.1	D-galactonate utilization transcriptional regulator DgoR	Escherichia coli		GCA_012859955.1	Present in both E.coli and Enterobacterales dataset
43182598	INSDC	DABEUQ010000023.1	44854	45543	-	HAI5728954.1	D-galactonate utilization transcriptional regulator DgoR	Escherichia coli		GCA_012870755.1	Present in both E.coli and Enterobacterales dataset
43182598	INSDC	DABFIT010000022.1	2374	3063	+	HAI7495511.1	D-galactonate utilization transcriptional regulator DgoR	Escherichia coli	ST405	GCA_012891015.1	Present in both E.coli and Enterobacterales dataset
43182598	INSDC	DABFKM010000013.1	59570	60259	-	HAI7719733.1	D-galactonate utilization transcriptional regulator DgoR	Escherichia coli	ST405	GCA_012890755.1	Present in both E.coli and Enterobacterales dataset
43182598	INSDC	DABFKZ010000007.1	45330	46019	-	HAI7770665.1	D-galactonate utilization transcriptional regulator DgoR	Escherichia coli	ST405	GCA_012902745.1	Present in both E.coli and Enterobacterales dataset
43182598	INSDC	DABFRN010000013.1	59570	60259	-	HAI8614155.1	D-galactonate utilization transcriptional regulator DgoR	Escherichia coli	SCHI0016.S.187	GCA_012920085.1	Present in both E.coli and Enterobacterales dataset
43182598	INSDC	DABFWP010000015.1	59570	60259	-	HAI9255440.1	D-galactonate utilization transcriptional regulator DgoR	Escherichia coli		GCA_012957405.1	Present in both E.coli and Enterobacterales dataset
43182598	INSDC	DABFXT010000018.1	45351	46040	-	HAI9413213.1	D-galactonate utilization transcriptional regulator DgoR	Escherichia coli		GCA_012973925.1	Present in both E.coli and Enterobacterales dataset
43182598	INSDC	DABGOL010000015.1	59570	60259	-	HAI9634307.1	D-galactonate utilization transcriptional regulator DgoR	Escherichia coli		GCA_012979975.1	Present in both E.coli and Enterobacterales dataset
43182598	INSDC	DABGPH010000016.1	49255	49944	-	HAI9648570.1	D-galactonate utilization transcriptional regulator DgoR	Escherichia coli	128-16	GCA_012980195.1	Present in both E.coli and Enterobacterales dataset
43182598	INSDC	DABGPI010000015.1	59570	60259	-	HAI9677801.1	D-galactonate utilization transcriptional regulator DgoR	Escherichia coli		GCA_012980235.1	Present in both E.coli and Enterobacterales dataset
43182598	INSDC	DABGPS010000017.1	59571	60260	-	HAI9702283.1	D-galactonate utilization transcriptional regulator DgoR	Escherichia coli		GCA_012980415.1	Present in both E.coli and Enterobacterales dataset
43182598	INSDC	DABGPW010000013.1	59570	60259	-	HAI9711198.1	D-galactonate utilization transcriptional regulator DgoR	Escherichia coli		GCA_012980495.1	Present in both E.coli and Enterobacterales dataset
43182598	INSDC	DABGRM010000012.1	14096	14785	+	HAI9874551.1	transcriptional regulator	Escherichia coli	AUSMDU00008931	GCA_012981275.1	Present in both E.coli and Enterobacterales dataset
43182598	INSDC	DABGQL010000011.1	59571	60260	-	HAI9915910.1	transcriptional regulator	Escherichia coli	AUSMDU00034385	GCA_012982015.1	Present in both E.coli and Enterobacterales dataset
43182598	INSDC	DABGUC010000010.1	45330	46019	-	HAJ0265760.1	transcriptional regulator	Escherichia coli	AUSMDU00034382	GCA_012982715.1	Present in both E.coli and Enterobacterales dataset
43182598	INSDC	DABGUM010000007.1	59279	59968	-	HAJ0384725.1	transcriptional regulator	Escherichia coli	AUSMDU00034383	GCA_012982965.1	Present in both E.coli and Enterobacterales dataset
43182598	INSDC	DABGVH010000027.1	45421	46110	-	HAJ0421306.1	transcriptional regulator	Escherichia coli	AUSMDU00034384	GCA_012983455.1	Present in both E.coli and Enterobacterales dataset
43182598	INSDC	DABGVX010000021.1	59570	60259	-	HAJ0495734.1	transcriptional regulator	Escherichia coli	AUSMDU00008495	GCA_012983675.1	Present in both E.coli and Enterobacterales dataset
43182598	INSDC	DABGXI010000024.1	45611	46300	-	HAJ0672877.1	transcriptional regulator	Escherichia coli	AUSMDU00008266	GCA_012984715.1	Present in both E.coli and Enterobacterales dataset
43182598	INSDC	DABHDY010000018.1	45343	46032	-	HAJ1554646.1	D-galactonate utilization transcriptional regulator DgoR	Escherichia coli		GCA_013000585.1	Present in both E.coli and Enterobacterales dataset
43182598	INSDC	DABHEN010000015.1	45354	46043	-	HAJ1623308.1	D-galactonate utilization transcriptional regulator DgoR	Escherichia coli		GCA_013006415.1	Present in both E.coli and Enterobacterales dataset
43182598	INSDC	DABHHX010000027.1	2374	3063	+	HAJ2067831.1	FadR family transcriptional regulator	Escherichia coli	Escherichia coli	GCA_013008675.1	Present in both E.coli and Enterobacterales dataset
43182598	INSDC	DABHIE010000027.1	2374	3063	+	HAJ2102259.1	FadR family transcriptional regulator	Escherichia coli	Escherichia coli	GCA_013008775.1	Present in both E.coli and Enterobacterales dataset
43182598	INSDC	DABHJQ010000033.1	2374	3063	+	HAJ2296772.1	FadR family transcriptional regulator	Escherichia coli	Escherichia coli	GCA_013010295.1	Present in both E.coli and Enterobacterales dataset
43182598	INSDC	DABHKQ010000033.1	2374	3063	+	HAJ2362182.1	FadR family transcriptional regulator	Escherichia coli	Escherichia coli	GCA_013010175.1	Present in both E.coli and Enterobacterales dataset
43182598	INSDC	DABHKP010000026.1	2374	3063	+	HAJ2382273.1	FadR family transcriptional regulator	Escherichia coli	Escherichia coli	GCA_013010135.1	Present in both E.coli and Enterobacterales dataset
43182598	INSDC	DABHKN010000033.1	2374	3063	+	HAJ2392831.1	FadR family transcriptional regulator	Escherichia coli	Escherichia coli	GCA_013010075.1	Present in both E.coli and Enterobacterales dataset
43182598	INSDC	DABHKO010000027.1	2374	3063	+	HAJ2408152.1	FadR family transcriptional regulator	Escherichia coli	Escherichia coli	GCA_013010115.1	Present in both E.coli and Enterobacterales dataset
43182598	INSDC	DABHKM010000034.1	2374	3063	+	HAJ2418623.1	FadR family transcriptional regulator	Escherichia coli	Escherichia coli	GCA_013010055.1	Present in both E.coli and Enterobacterales dataset
43182598	INSDC	DABHLL010000011.1	59570	60259	-	HAJ2485671.1	FadR family transcriptional regulator	Escherichia coli		GCA_013010445.1	Present in both E.coli and Enterobacterales dataset
43182598	INSDC	DABHLG010000018.1	15496	16185	+	HAJ2520726.1	FadR family transcriptional regulator	Escherichia coli		GCA_013011125.1	Present in both E.coli and Enterobacterales dataset
43182598	INSDC	DABHLU010000024.1	15495	16184	+	HAJ2526539.1	FadR family transcriptional regulator	Escherichia coli		GCA_013010605.1	Present in both E.coli and Enterobacterales dataset
43182598	INSDC	DABHLR010000024.1	15495	16184	+	HAJ2572023.1	FadR family transcriptional regulator	Escherichia coli		GCA_013010585.1	Present in both E.coli and Enterobacterales dataset
43182598	INSDC	DABHLS010000018.1	15495	16184	+	HAJ2585751.1	FadR family transcriptional regulator	Escherichia coli		GCA_013010665.1	Present in both E.coli and Enterobacterales dataset
43182598	INSDC	DABHME010000013.1	15496	16185	+	HAJ2615441.1	FadR family transcriptional regulator	Escherichia coli		GCA_013011245.1	Present in both E.coli and Enterobacterales dataset
43182598	INSDC	DABHMG010000019.1	15495	16184	+	HAJ2631690.1	FadR family transcriptional regulator	Escherichia coli		GCA_013010745.1	Present in both E.coli and Enterobacterales dataset
43182598	INSDC	DABHMF010000023.1	15495	16184	+	HAJ2652092.1	FadR family transcriptional regulator	Escherichia coli		GCA_013011345.1	Present in both E.coli and Enterobacterales dataset
43182598	INSDC	DABHMM010000021.1	15495	16184	+	HAJ2661195.1	FadR family transcriptional regulator	Escherichia coli		GCA_013010925.1	Present in both E.coli and Enterobacterales dataset
43182598	INSDC	DABHMO010000022.1	15495	16184	+	HAJ2676787.1	FadR family transcriptional regulator	Escherichia coli		GCA_013010965.1	Present in both E.coli and Enterobacterales dataset
43182598	INSDC	DABHNK010000041.1	11773	12462	-	HAJ2723819.1	FadR family transcriptional regulator	Escherichia coli	M105	GCA_013011725.1	Present in both E.coli and Enterobacterales dataset
43182598	INSDC	DABHNP010000012.1	59570	60259	-	HAJ2800428.1	FadR family transcriptional regulator	Escherichia coli	M622W	GCA_013012005.1	Present in both E.coli and Enterobacterales dataset
43182598	INSDC	DABHNL010000027.1	11759	12448	-	HAJ2812327.1	FadR family transcriptional regulator	Escherichia coli	M109	GCA_013011755.1	Present in both E.coli and Enterobacterales dataset
43182598	INSDC	DABHNS010000064.1	11773	12462	-	HAJ2818752.1	FadR family transcriptional regulator	Escherichia coli	M101	GCA_013011865.1	Present in both E.coli and Enterobacterales dataset
43182598	INSDC	DABHOU010000015.1	45423	46112	-	HAJ2836675.1	FadR family transcriptional regulator	Escherichia coli	M422	GCA_013012565.1	Present in both E.coli and Enterobacterales dataset
43182598	INSDC	DABHOG010000012.1	59570	60259	-	HAJ2881175.1	FadR family transcriptional regulator	Escherichia coli	M520B	GCA_013012305.1	Present in both E.coli and Enterobacterales dataset
43182598	INSDC	DABHOJ010000028.1	48456	49145	-	HAJ2917111.1	FadR family transcriptional regulator	Escherichia coli	M516	GCA_013012365.1	Present in both E.coli and Enterobacterales dataset
43182598	INSDC	DABHOP010000014.1	56370	57059	-	HAJ2974523.1	FadR family transcriptional regulator	Escherichia coli	M506	GCA_013012485.1	Present in both E.coli and Enterobacterales dataset
43182598	INSDC	DABHPO010000013.1	44853	45542	-	HAJ3058820.1	FadR family transcriptional regulator	Escherichia coli	EuSCAPE_TR096	GCA_013015845.1	Present in both E.coli and Enterobacterales dataset
43182598	INSDC	DABHPN010000028.1	3699	4388	-	HAJ3064769.1	FadR family transcriptional regulator	Escherichia coli	EuSCAPE_TR104	GCA_013015735.1	Present in both E.coli and Enterobacterales dataset
43182598	INSDC	DABHQN010000016.1	49030	49719	-	HAJ3183600.1	FadR family transcriptional regulator	Escherichia coli	EuSCAPE_RS116	GCA_013018315.1	Present in both E.coli and Enterobacterales dataset
43182598	INSDC	DABHRV010000011.1	44853	45542	-	HAJ3319866.1	FadR family transcriptional regulator	Escherichia coli	EuSCAPE_UK022	GCA_013017305.1	Present in both E.coli and Enterobacterales dataset
43182598	INSDC	DABHRM010000019.1	44853	45542	-	HAJ3331455.1	FadR family transcriptional regulator	Escherichia coli	EuSCAPE_UK061	GCA_013017085.1	Present in both E.coli and Enterobacterales dataset
43182598	INSDC	DABHRX010000014.1	44853	45542	-	HAJ3365729.1	FadR family transcriptional regulator	Escherichia coli	EuSCAPE_UK012	GCA_013015435.1	Present in both E.coli and Enterobacterales dataset
43182598	INSDC	DABHRY010000038.1	2374	3063	+	HAJ3371926.1	FadR family transcriptional regulator	Escherichia coli	EuSCAPE_FI021	GCA_013015405.1	Present in both E.coli and Enterobacterales dataset
43182598	INSDC	DABHRZ010000013.1	44853	45542	-	HAJ3380334.1	FadR family transcriptional regulator	Escherichia coli	EuSCAPE_FI022	GCA_013016015.1	Present in both E.coli and Enterobacterales dataset
43182598	INSDC	DABHSD010000019.1	44853	45542	-	HAJ3405932.1	FadR family transcriptional regulator	Escherichia coli	EuSCAPE_FI020	GCA_013015565.1	Present in both E.coli and Enterobacterales dataset
43182598	INSDC	DABHUI010000035.1	2374	3063	+	HAJ3674248.1	FadR family transcriptional regulator	Escherichia coli	EuSCAPE_SC005	GCA_013018685.1	Present in both E.coli and Enterobacterales dataset
43182598	INSDC	DABHUX010000012.1	59280	59969	-	HAJ3758785.1	FadR family transcriptional regulator	Escherichia coli	EuSCAPE_PT024	GCA_013019065.1	Present in both E.coli and Enterobacterales dataset
43182598	INSDC	DABGIE010000013.1	45330	46019	-	HAJ5026459.1	D-galactonate utilization transcriptional regulator DgoR	Escherichia coli	ecoli[ST-405]	GCA_013023625.1	Present in both E.coli and Enterobacterales dataset
43182598	INSDC	DABGIR010000022.1	8038	8727	-	HAJ5032271.1	D-galactonate utilization transcriptional regulator DgoR	Escherichia coli	ecoli[ST-405]	GCA_013023945.1	Present in both E.coli and Enterobacterales dataset
43182598	INSDC	DABGIT010000013.1	45362	46051	-	HAJ5051270.1	D-galactonate utilization transcriptional regulator DgoR	Escherichia coli	ecoli[ST-405]	GCA_013023975.1	Present in both E.coli and Enterobacterales dataset
43182598	INSDC	DABGJB010000011.1	59279	59968	-	HAJ5075093.1	D-galactonate utilization transcriptional regulator DgoR	Escherichia coli	ecoli[ST-405]	GCA_013023965.1	Present in both E.coli and Enterobacterales dataset
43182598	INSDC	DABGLM010000017.1	25818	26507	-	HAJ5130023.1	D-galactonate utilization transcriptional regulator DgoR	Escherichia coli	ecoli[ST-405]	GCA_013027545.1	Present in both E.coli and Enterobacterales dataset
43182598	INSDC	DABHWC010000017.1	54069	54758	-	HAJ5484893.1	FadR family transcriptional regulator	Escherichia coli	EuSCAPE_HU034	GCA_013025165.1	Present in both E.coli and Enterobacterales dataset
43182598	INSDC	DABHWA010000050.1	7396	8085	-	HAJ5510316.1	FadR family transcriptional regulator	Escherichia coli	EuSCAPE_ES009	GCA_013026365.1	Present in both E.coli and Enterobacterales dataset
43182598	INSDC	DABHVI010000014.1	45330	46019	-	HAJ5703895.1	FadR family transcriptional regulator	Escherichia coli	EuSCAPE_ES032	GCA_013026375.1	Present in both E.coli and Enterobacterales dataset
43182598	INSDC	DABGKQ010000011.1	45330	46019	-	HAJ5804832.1	D-galactonate utilization transcriptional regulator DgoR	Escherichia coli	ecoli[ST-405]	GCA_013027705.1	Present in both E.coli and Enterobacterales dataset
43182598	INSDC	DABHXF010000016.1	54070	54759	-	HAJ5908601.1	FadR family transcriptional regulator	Escherichia coli	EuSCAPE_MT018	GCA_013026525.1	Present in both E.coli and Enterobacterales dataset
43182598	INSDC	DABHXK010000015.1	59570	60259	-	HAJ5923571.1	FadR family transcriptional regulator	Escherichia coli	EuSCAPE_NO014	GCA_013025825.1	Present in both E.coli and Enterobacterales dataset
43182598	INSDC	DABHXJ010000015.1	44853	45542	-	HAJ5933579.1	FadR family transcriptional regulator	Escherichia coli	EuSCAPE_NO011	GCA_013025885.1	Present in both E.coli and Enterobacterales dataset
43182598	INSDC	DABHXH010000013.1	44853	45542	-	HAJ5953799.1	FadR family transcriptional regulator	Escherichia coli	EuSCAPE_NO015	GCA_013025765.1	Present in both E.coli and Enterobacterales dataset
43182598	INSDC	DABHXZ010000015.1	54230	54919	-	HAJ6073040.1	FadR family transcriptional regulator	Escherichia coli	EuSCAPE_DE048	GCA_013026185.1	Present in both E.coli and Enterobacterales dataset
43182598	INSDC	DABHYB010000011.1	59570	60259	-	HAJ6172456.1	FadR family transcriptional regulator	Escherichia coli	EuSCAPE_DE007	GCA_013026665.1	Present in both E.coli and Enterobacterales dataset
43182598	INSDC	DABHYH010000017.1	53939	54628	-	HAJ6208005.1	FadR family transcriptional regulator	Escherichia coli	EuSCAPE_FR069	GCA_013026745.1	Present in both E.coli and Enterobacterales dataset
43182598	INSDC	DABHYM010000013.1	54070	54759	-	HAJ6234136.1	FadR family transcriptional regulator	Escherichia coli	EuSCAPE_FR064	GCA_013024945.1	Present in both E.coli and Enterobacterales dataset
43182598	INSDC	DABHZE010000015.1	49030	49719	-	HAJ6274693.1	FadR family transcriptional regulator	Escherichia coli	EuSCAPE_SK042	GCA_013029645.1	Present in both E.coli and Enterobacterales dataset
43182598	INSDC	DABHZF010000020.1	55025	55714	-	HAJ6280307.1	FadR family transcriptional regulator	Escherichia coli	EuSCAPE_SK041	GCA_013029705.1	Present in both E.coli and Enterobacterales dataset
43182598	INSDC	DABHYX010000011.1	59570	60259	-	HAJ6331806.1	FadR family transcriptional regulator	Escherichia coli	EuSCAPE_FR026	GCA_013029885.1	Present in both E.coli and Enterobacterales dataset
43182598	INSDC	DABIHC010000031.1	2374	3063	+	HAJ7395498.1	D-galactonate utilization transcriptional regulator DgoR	Escherichia coli	PB222	GCA_013077105.1	Present in both E.coli and Enterobacterales dataset
43182598	INSDC	DABIIT010000015.1	54070	54759	-	HAJ7563771.1	D-galactonate utilization transcriptional regulator DgoR	Escherichia coli	W2_1_ERB1	GCA_013076925.1	Present in both E.coli and Enterobacterales dataset
43182598	INSDC	DABIKA010000016.1	54068	54757	-	HAJ7684077.1	D-galactonate utilization transcriptional regulator DgoR	Escherichia coli	PB300	GCA_013079245.1	Present in both E.coli and Enterobacterales dataset
43182598	INSDC	DABIKD010000013.1	54067	54756	-	HAJ7723038.1	D-galactonate utilization transcriptional regulator DgoR	Escherichia coli	PB280	GCA_013078585.1	Present in both E.coli and Enterobacterales dataset
43182598	INSDC	DABIKJ010000015.1	53990	54679	-	HAJ7758088.1	D-galactonate utilization transcriptional regulator DgoR	Escherichia coli	PB232	GCA_013078325.1	Present in both E.coli and Enterobacterales dataset
43182598	INSDC	DABIKT010000013.1	45330	46019	-	HAJ7817981.1	D-galactonate utilization transcriptional regulator DgoR	Escherichia coli	PB67	GCA_013078785.1	Present in both E.coli and Enterobacterales dataset
43182598	INSDC	DABILB010000013.1	54068	54757	-	HAJ7856833.1	D-galactonate utilization transcriptional regulator DgoR	Escherichia coli	PB158	GCA_013079105.1	Present in both E.coli and Enterobacterales dataset
43182598	INSDC	DABILZ010000012.1	45330	46019	-	HAJ7976436.1	D-galactonate utilization transcriptional regulator DgoR	Escherichia coli	eo412	GCA_013080345.1	Present in both E.coli and Enterobacterales dataset
43182598	INSDC	DABIND010000011.1	54068	54757	-	HAJ8119041.1	D-galactonate utilization transcriptional regulator DgoR	Escherichia coli	eo3838	GCA_013081225.1	Present in both E.coli and Enterobacterales dataset
43182598	INSDC	DABIOU010000014.1	45330	46019	-	HAJ8332928.1	D-galactonate utilization transcriptional regulator DgoR	Escherichia coli	eo3131	GCA_013081825.1	Present in both E.coli and Enterobacterales dataset
43182598	INSDC	DABIRT010000011.1	45330	46019	-	HAJ8706760.1	D-galactonate utilization transcriptional regulator DgoR	Escherichia coli	eo1830	GCA_013083345.1	Present in both E.coli and Enterobacterales dataset
43182598	INSDC	DABISS010000014.1	45330	46019	-	HAJ8884613.1	D-galactonate utilization transcriptional regulator DgoR	Escherichia coli	eo1189	GCA_013083885.1	Present in both E.coli and Enterobacterales dataset
43182598	INSDC	DABIVG010000018.1	32204	32893	-	HAJ9165387.1	D-galactonate utilization transcriptional regulator DgoR	Escherichia coli		GCA_013106375.1	Present in both E.coli and Enterobacterales dataset
43182598	INSDC	DABIVJ010000026.1	44853	45542	-	HAJ9180811.1	D-galactonate utilization transcriptional regulator DgoR	Escherichia coli		GCA_013113515.1	Present in both E.coli and Enterobacterales dataset
43182598	INSDC	DABKGF010000039.1	2374	3063	+	HAK1655102.1	D-galactonate utilization transcriptional regulator DgoR	Escherichia coli	N18-04622	GCA_013515115.1	Present in both E.coli and Enterobacterales dataset
43182598	INSDC	DABKGE010000041.1	2374	3063	+	HAK1664928.1	D-galactonate utilization transcriptional regulator DgoR	Escherichia coli	N18-04633	GCA_013513375.1	Present in both E.coli and Enterobacterales dataset
43182598	INSDC	DABKFZ010000016.1	42108	42797	-	HAK1687257.1	D-galactonate utilization transcriptional regulator DgoR	Escherichia coli	N18-04627	GCA_013513435.1	Present in both E.coli and Enterobacterales dataset
43182598	INSDC	DABMHS010000021.1	2374	3063	+	HAK9372168.1	D-galactonate utilization transcriptional regulator DgoR	Escherichia coli		GCA_013781725.1	Present in both E.coli and Enterobacterales dataset
43182598	INSDC	DABMLL010000019.1	14107	14796	+	HAK9838555.1	D-galactonate utilization transcriptional regulator DgoR	Escherichia coli		GCA_013793805.1	Present in both E.coli and Enterobacterales dataset
43182598	INSDC	DABNCI010000013.1	59570	60259	-	HAL1871010.1	D-galactonate utilization transcriptional regulator DgoR	Escherichia coli	H110	GCA_014080885.1	Present in both E.coli and Enterobacterales dataset
43182598	INSDC	DABNEY010000010.1	59570	60259	-	HAL2192553.1	D-galactonate utilization transcriptional regulator DgoR	Escherichia coli	SD036.2	GCA_014082425.1	Present in both E.coli and Enterobacterales dataset
43182598	INSDC	DABNFL010000016.1	10355	11044	-	HAL2260397.1	D-galactonate utilization transcriptional regulator DgoR	Escherichia coli	A095	GCA_014082545.1	Present in both E.coli and Enterobacterales dataset
43182598	INSDC	DABNIO010000023.1	59571	60260	-	HAL2646250.1	D-galactonate utilization transcriptional regulator DgoR	Escherichia coli	A284	GCA_014090725.1	Present in both E.coli and Enterobacterales dataset
43182598	INSDC	DABNJF010000079.1	11776	12465	-	HAL2740838.1	D-galactonate utilization transcriptional regulator DgoR	Escherichia coli	16AR1044	GCA_014091435.1	Present in both E.coli and Enterobacterales dataset
43182598	INSDC	DABNJO010000019.1	11789	12478	-	HAL2779509.1	D-galactonate utilization transcriptional regulator DgoR	Escherichia coli	16AR1420	GCA_014091695.1	Present in both E.coli and Enterobacterales dataset
43182598	INSDC	DABNMR010000026.1	11782	12471	-	HAL3168697.1	D-galactonate utilization transcriptional regulator DgoR	Escherichia coli	16AR1882	GCA_014094355.1	Present in both E.coli and Enterobacterales dataset
43182598	INSDC	DABNOC010000019.1	11810	12499	-	HAL3339911.1	D-galactonate utilization transcriptional regulator DgoR	Escherichia coli	16AR1362	GCA_014097875.1	Present in both E.coli and Enterobacterales dataset
43182598	INSDC	DABNQJ010000020.1	59568	60257	-	HAL3638625.1	D-galactonate utilization transcriptional regulator DgoR	Escherichia coli	16AR1638	GCA_014099715.1	Present in both E.coli and Enterobacterales dataset
43182598	INSDC	DABNQK010000014.1	54068	54757	-	HAL3643293.1	D-galactonate utilization transcriptional regulator DgoR	Escherichia coli	16AR1640	GCA_014099665.1	Present in both E.coli and Enterobacterales dataset
43182598	INSDC	DABNSA010000024.1	48747	49436	-	HAL3849595.1	D-galactonate utilization transcriptional regulator DgoR	Escherichia coli	16AR1247	GCA_014100295.1	Present in both E.coli and Enterobacterales dataset
43182598	INSDC	DABORR010000009.1	45330	46019	-	HAL7171882.1	D-galactonate utilization transcriptional regulator DgoR	Escherichia coli		GCA_014154575.1	Present in both E.coli and Enterobacterales dataset
43182598	INSDC	DABOTS010000016.1	42024	42713	-	HAL7414246.1	D-galactonate utilization transcriptional regulator DgoR	Escherichia coli		GCA_014159035.1	Present in both E.coli and Enterobacterales dataset
43182598	INSDC	DABOUT010000012.1	42024	42713	-	HAL7546513.1	D-galactonate utilization transcriptional regulator DgoR	Escherichia coli		GCA_014160575.1	Present in both E.coli and Enterobacterales dataset
43182598	INSDC	DABOVQ010000021.1	42024	42713	-	HAL7670893.1	D-galactonate utilization transcriptional regulator DgoR	Escherichia coli		GCA_014160815.1	Present in both E.coli and Enterobacterales dataset
43182598	INSDC	DABOVZ010000013.1	42959	43648	-	HAL7699254.1	D-galactonate utilization transcriptional regulator DgoR	Escherichia coli		GCA_014161275.1	Present in both E.coli and Enterobacterales dataset
43182598	INSDC	DABOWQ010000011.1	44853	45542	-	HAL7781637.1	D-galactonate utilization transcriptional regulator DgoR	Escherichia coli		GCA_014161845.1	Present in both E.coli and Enterobacterales dataset
43182598	INSDC	DABOXN010000009.1	42369	43058	-	HAL7906846.1	D-galactonate utilization transcriptional regulator DgoR	Escherichia coli		GCA_014168415.1	Present in both E.coli and Enterobacterales dataset
43182598	INSDC	DABPJM010000029.1	2376	3065	+	HAL9447136.1	D-galactonate utilization transcriptional regulator DgoR	Escherichia coli	B101_1	GCA_014186515.1	Present in both E.coli and Enterobacterales dataset
43182598	INSDC	DABQZU010000013.1	59279	59968	-	HAM4001128.1	D-galactonate utilization transcriptional regulator DgoR	Escherichia coli	NILS 56	GCA_014462305.1	Present in both E.coli and Enterobacterales dataset
43182598	INSDC	DABRJC010000021.1	45330	46019	-	HAM5128922.1	D-galactonate utilization transcriptional regulator DgoR	Escherichia coli		GCA_014468395.1	Present in both E.coli and Enterobacterales dataset
43182598	INSDC	DABRKP010000013.1	45330	46019	-	HAM5282171.1	D-galactonate utilization transcriptional regulator DgoR	Escherichia coli		GCA_014469895.1	Present in both E.coli and Enterobacterales dataset
43182598	INSDC	DABRNQ010000012.1	59570	60259	-	HAM5718846.1	D-galactonate utilization transcriptional regulator DgoR	Escherichia coli		GCA_014481695.1	Present in both E.coli and Enterobacterales dataset
43182598	INSDC	DABRQC010000013.1	59570	60259	-	HAM5993734.1	D-galactonate utilization transcriptional regulator DgoR	Escherichia coli		GCA_014477675.1	Present in both E.coli and Enterobacterales dataset
43182598	INSDC	DABRSA010000011.1	59569	60258	-	HAM6231853.1	D-galactonate utilization transcriptional regulator DgoR	Escherichia coli		GCA_014479835.1	Present in both E.coli and Enterobacterales dataset
43182598	INSDC	DABRSK010000042.1	13811	14500	+	HAM6285620.1	D-galactonate utilization transcriptional regulator DgoR	Escherichia coli		GCA_014479435.1	Present in both E.coli and Enterobacterales dataset
43182598	INSDC	DABRSO010000015.1	45370	46059	-	HAM6304422.1	D-galactonate utilization transcriptional regulator DgoR	Escherichia coli		GCA_014478295.1	Present in both E.coli and Enterobacterales dataset
43182598	INSDC	DABRYS010000017.1	54070	54759	-	HAM7070097.1	D-galactonate utilization transcriptional regulator DgoR	Escherichia coli		GCA_014482055.1	Present in both E.coli and Enterobacterales dataset
43182598	INSDC	DABRZD010000012.1	59569	60258	-	HAM7122293.1	D-galactonate utilization transcriptional regulator DgoR	Escherichia coli		GCA_014482575.1	Present in both E.coli and Enterobacterales dataset
43182598	INSDC	DABRZT010000028.1	2374	3063	+	HAM7221820.1	D-galactonate utilization transcriptional regulator DgoR	Escherichia coli		GCA_014484295.1	Present in both E.coli and Enterobacterales dataset
43182598	INSDC	DABSDS010000013.1	59569	60258	-	HAM7693557.1	D-galactonate utilization transcriptional regulator DgoR	Escherichia coli		GCA_014486835.1	Present in both E.coli and Enterobacterales dataset
43182598	INSDC	DABTJL010000016.1	48745	49434	-	HAN1266785.1	D-galactonate utilization transcriptional regulator DgoR	Escherichia coli	U3790	GCA_014625455.1	Present in both E.coli and Enterobacterales dataset
43182598	INSDC	DABTRN010000012.1	56595	57284	-	HAN2283010.1	D-galactonate utilization transcriptional regulator DgoR	Escherichia coli	ST131-TTSH-ECO-035	GCA_014643295.1	Present in both E.coli and Enterobacterales dataset
43182598	INSDC	DABTVH010000009.1	42889	43578	-	HAN2764221.1	D-galactonate utilization transcriptional regulator DgoR	Escherichia coli	untyped	GCA_014661295.1	Present in both E.coli and Enterobacterales dataset
43182598	INSDC	DABTWJ010000012.1	42192	42881	-	HAN2902934.1	D-galactonate utilization transcriptional regulator DgoR	Escherichia coli	untyped	GCA_014664195.1	Present in both E.coli and Enterobacterales dataset
43182598	INSDC	DABTYC010000014.1	42388	43077	-	HAN3115439.1	D-galactonate utilization transcriptional regulator DgoR	Escherichia coli	untyped	GCA_014665875.1	Present in both E.coli and Enterobacterales dataset
43182598	INSDC	DABTZD010000010.1	44841	45530	-	HAN3244993.1	D-galactonate utilization transcriptional regulator DgoR	Escherichia coli	untyped	GCA_014668425.1	Present in both E.coli and Enterobacterales dataset
43182598	INSDC	DABUKS010000013.1	59570	60259	-	HAN4719014.1	D-galactonate utilization transcriptional regulator DgoR	Escherichia coli		GCA_014686925.1	Present in both E.coli and Enterobacterales dataset
43182598	INSDC	DABULX010000028.1	2376	3065	+	HAN4912590.1	D-galactonate utilization transcriptional regulator DgoR	Escherichia coli		GCA_014682225.1	Present in both E.coli and Enterobacterales dataset
43182598	INSDC	DABUON010000021.1	59570	60259	-	HAN5185379.1	D-galactonate utilization transcriptional regulator DgoR	Escherichia coli	strain 49	GCA_014683305.1	Present in both E.coli and Enterobacterales dataset
43182598	INSDC	DABUOO010000013.1	59570	60259	-	HAN5194508.1	D-galactonate utilization transcriptional regulator DgoR	Escherichia coli	strain 50	GCA_014683285.1	Present in both E.coli and Enterobacterales dataset
43182598	INSDC	DABVBW010000010.1	59570	60259	-	HAN6910909.1	D-galactonate utilization transcriptional regulator DgoR	Escherichia coli		GCA_014714035.1	Present in both E.coli and Enterobacterales dataset
43182598	INSDC	DABVZR010000087.1	11773	12462	-	HAN9875769.1	D-galactonate utilization transcriptional regulator DgoR	Escherichia coli	JIE4117	GCA_014754765.1	Present in both E.coli and Enterobacterales dataset
43182598	INSDC	DABWHT010000012.1	54070	54759	-	HAO0899767.1	D-galactonate utilization transcriptional regulator DgoR	Escherichia coli		GCA_014775815.1	Present in both E.coli and Enterobacterales dataset
43182598	INSDC	DABWHU010000014.1	54069	54758	-	HAO0905085.1	D-galactonate utilization transcriptional regulator DgoR	Escherichia coli		GCA_014775835.1	Present in both E.coli and Enterobacterales dataset
43182598	INSDC	DABWJO010000012.1	54068	54757	-	HAO1131997.1	D-galactonate utilization transcriptional regulator DgoR	Escherichia coli		GCA_014778135.1	Present in both E.coli and Enterobacterales dataset
43182598	INSDC	DABWJL010000015.1	45330	46019	-	HAO1136733.1	D-galactonate utilization transcriptional regulator DgoR	Escherichia coli		GCA_014778035.1	Present in both E.coli and Enterobacterales dataset
43182598	INSDC	DABWKC010000016.1	58449	59138	+	HAO1175940.1	D-galactonate utilization transcriptional regulator DgoR	Escherichia coli		GCA_014779115.1	Present in both E.coli and Enterobacterales dataset
43182598	INSDC	DABWKA010000018.1	57008	57697	-	HAO1191131.1	D-galactonate utilization transcriptional regulator DgoR	Escherichia coli		GCA_014778795.1	Present in both E.coli and Enterobacterales dataset
43182598	INSDC	DABWKT010000010.1	44853	45542	-	HAO1270496.1	D-galactonate utilization transcriptional regulator DgoR	Escherichia coli		GCA_014779385.1	Present in both E.coli and Enterobacterales dataset
43182598	INSDC	DABWNF010000016.1	45330	46019	-	HAO1579671.1	D-galactonate utilization transcriptional regulator DgoR	Escherichia coli		GCA_014793885.1	Present in both E.coli and Enterobacterales dataset
43182598	INSDC	DABWNK010000039.1	2373	3062	+	HAO1605451.1	D-galactonate utilization transcriptional regulator DgoR	Escherichia coli		GCA_014793905.1	Present in both E.coli and Enterobacterales dataset
43182598	INSDC	DABWNO010000012.1	59570	60259	-	HAO1623564.1	D-galactonate utilization transcriptional regulator DgoR	Escherichia coli		GCA_014794005.1	Present in both E.coli and Enterobacterales dataset
43182598	INSDC	DABWYI010000013.1	44853	45542	-	HAO2918419.1	D-galactonate utilization transcriptional regulator DgoR	Escherichia coli		GCA_014824155.1	Present in both E.coli and Enterobacterales dataset
43182598	INSDC	DABWYR010000011.1	44853	45542	-	HAO2967108.1	D-galactonate utilization transcriptional regulator DgoR	Escherichia coli		GCA_014822655.1	Present in both E.coli and Enterobacterales dataset
43182598	INSDC	DABXAC010000014.1	45330	46019	-	HAO3143421.1	D-galactonate utilization transcriptional regulator DgoR	Escherichia coli		GCA_014824845.1	Present in both E.coli and Enterobacterales dataset
43182598	INSDC	DABXBX010000018.1	15521	16210	+	HAO3379242.1	D-galactonate utilization transcriptional regulator DgoR	Escherichia coli		GCA_014827195.1	Present in both E.coli and Enterobacterales dataset
43182598	INSDC	DABXCL010000019.1	13720	14409	+	HAO3425586.1	D-galactonate utilization transcriptional regulator DgoR	Escherichia coli		GCA_014826735.1	Present in both E.coli and Enterobacterales dataset
43182598	INSDC	DABXTQ010000015.1	59571	60260	-	HAO5449564.1	D-galactonate utilization transcriptional regulator DgoR	Escherichia coli	Escherichia coli ARLG-4598	GCA_015013675.1	Present in both E.coli and Enterobacterales dataset
43182598	INSDC	DABXTX010000041.1	14045	14734	+	HAO5473185.1	D-galactonate utilization transcriptional regulator DgoR	Escherichia coli	Escherichia coli ARLG-4290	GCA_015013635.1	Present in both E.coli and Enterobacterales dataset
43182598	INSDC	DABXTY010000023.1	44853	45542	-	HAO5484498.1	D-galactonate utilization transcriptional regulator DgoR	Escherichia coli	Escherichia coli ARLG-3350	GCA_015013775.1	Present in both E.coli and Enterobacterales dataset
43182598	INSDC	DABXUB010000022.1	59570	60259	-	HAO5498340.1	D-galactonate utilization transcriptional regulator DgoR	Escherichia coli	Escherichia coli ARLG-4685	GCA_015013795.1	Present in both E.coli and Enterobacterales dataset
43182598	INSDC	DABXUE010000018.1	14097	14786	+	HAO5512521.1	D-galactonate utilization transcriptional regulator DgoR	Escherichia coli	Escherichia coli ARLG-3422	GCA_015013415.1	Present in both E.coli and Enterobacterales dataset
43182598	INSDC	DABYIH010000016.1	59570	60259	-	HAO6619478.1	D-galactonate utilization transcriptional regulator DgoR	Escherichia coli	Escherichia coli ARLG-4458	GCA_015021195.1	Present in both E.coli and Enterobacterales dataset
43182598	INSDC	DABYJC010000020.1	59570	60259	-	HAO6710313.1	D-galactonate utilization transcriptional regulator DgoR	Escherichia coli	Escherichia coli ARLG-3193	GCA_015021575.1	Present in both E.coli and Enterobacterales dataset
43182598	INSDC	DABYOR010000014.1	59570	60259	-	HAO7328046.1	D-galactonate utilization transcriptional regulator DgoR	Escherichia coli	Escherichia coli ARLG-4713	GCA_015041495.1	Present in both E.coli and Enterobacterales dataset
43182598	INSDC	DABYQD010000008.1	59570	60259	-	HAO7510583.1	D-galactonate utilization transcriptional regulator DgoR	Escherichia coli	Escherichia coli ARLG-4175	GCA_015042035.1	Present in both E.coli and Enterobacterales dataset
43182598	INSDC	DABYQP010000020.1	44853	45542	-	HAO7569778.1	D-galactonate utilization transcriptional regulator DgoR	Escherichia coli	Escherichia coli ARLG-3295	GCA_015041455.1	Present in both E.coli and Enterobacterales dataset
43182598	INSDC	DABZSQ010000012.1	59570	60259	-	HAP0657312.1	D-galactonate utilization transcriptional regulator DgoR	Escherichia coli	pb22	GCA_015184505.1	Present in both E.coli and Enterobacterales dataset
43182598	INSDC	DACAAS010000012.1	59570	60259	-	HAP1676424.1	D-galactonate utilization transcriptional regulator DgoR	Escherichia coli	URP4	GCA_015195545.1	Present in both E.coli and Enterobacterales dataset
43182598	INSDC	DACAJD010000013.1	45330	46019	-	HAP2698893.1	D-galactonate utilization transcriptional regulator DgoR	Escherichia coli		GCA_015245685.1	Present in both E.coli and Enterobacterales dataset
43182598	INSDC	DACAJH010000027.1	9483	10172	+	HAP2718736.1	D-galactonate utilization transcriptional regulator DgoR	Escherichia coli		GCA_015245745.1	Present in both E.coli and Enterobacterales dataset
43182598	INSDC	DACAJP010000037.1	2374	3063	+	HAP2748808.1	D-galactonate utilization transcriptional regulator DgoR	Escherichia coli		GCA_015254745.1	Present in both E.coli and Enterobacterales dataset
43182598	INSDC	DACAPA010000022.1	32113	32802	-	HAP3196629.1	D-galactonate utilization transcriptional regulator DgoR	Escherichia coli	hkcpe52	GCA_015290025.1	Present in both E.coli and Enterobacterales dataset
43182598	INSDC	DACAPI010000020.1	3362	4051	+	HAP3229473.1	D-galactonate utilization transcriptional regulator DgoR	Escherichia coli	hkcpe67	GCA_015290785.1	Present in both E.coli and Enterobacterales dataset
43182598	INSDC	DACOBS010000048.1	2373	3062	+	HAS0003263.1	D-galactonate utilization transcriptional regulator DgoR	Escherichia coli	CP48	GCA_015654005.1	Present in both E.coli and Enterobacterales dataset
43182598	INSDC	DACZWP010000029.1	2376	3065	+	HAV2082390.1	D-galactonate utilization transcriptional regulator DgoR	Escherichia coli	2016CRE_20	GCA_016445405.1	Present in both E.coli and Enterobacterales dataset
43182598	INSDC	DACZWT010000017.1	53990	54679	-	HAV2086579.1	D-galactonate utilization transcriptional regulator DgoR	Escherichia coli	2016CRE_52	GCA_016445585.1	Present in both E.coli and Enterobacterales dataset
43182598	INSDC	DADBSD010000012.1	45533	46222	-	HAV7005652.1	D-galactonate utilization transcriptional regulator DgoR	Escherichia coli	PBIO1952	GCA_016590315.1	Present in both E.coli and Enterobacterales dataset
43182598	INSDC	DADCGI010000012.1	54068	54757	-	HAV8668110.1	D-galactonate utilization transcriptional regulator DgoR	Escherichia coli	ETEC	GCA_016662245.1	Present in both E.coli and Enterobacterales dataset
43182598	INSDC	DADCMO010000028.1	2374	3063	+	HAV9445637.1	D-galactonate utilization transcriptional regulator DgoR	Escherichia coli		GCA_016665505.1	Present in both E.coli and Enterobacterales dataset
43182598	INSDC	DADDCL010000017.1	52940	53629	-	HAW1321539.1	D-galactonate utilization transcriptional regulator DgoR	Escherichia coli	ETEC	GCA_016674015.1	Present in both E.coli and Enterobacterales dataset
43182598	INSDC	DADDEK010000017.1	52940	53629	-	HAW1579063.1	D-galactonate utilization transcriptional regulator DgoR	Escherichia coli	ETEC	GCA_016675015.1	Present in both E.coli and Enterobacterales dataset
43182598	INSDC	DADDGJ010000017.1	52940	53629	-	HAW1822007.1	D-galactonate utilization transcriptional regulator DgoR	Escherichia coli	ETEC	GCA_016676015.1	Present in both E.coli and Enterobacterales dataset
43182598	INSDC	DADEKZ010000019.1	45330	46019	-	HAW5487878.1	D-galactonate utilization transcriptional regulator DgoR	Escherichia coli	ETEC	GCA_016694415.1	Present in both E.coli and Enterobacterales dataset
43182598	INSDC	DADFAT010000010.1	59571	60260	-	HAW7342019.1	D-galactonate utilization transcriptional regulator DgoR	Escherichia coli		GCA_016851485.1	Present in both E.coli and Enterobacterales dataset
43182598	INSDC	DADFYW010000012.1	59570	60259	-	HAX0366451.1	D-galactonate utilization transcriptional regulator DgoR	Escherichia coli		GCA_016969335.1	Present in both E.coli and Enterobacterales dataset
43182598	INSDC	DADGTV010000021.1	59570	60259	-	HAX2607636.1	D-galactonate utilization transcriptional regulator DgoR	Escherichia coli	3651	GCA_016991055.1	Present in both E.coli and Enterobacterales dataset
43182598	INSDC	DADGVH010000020.1	59570	60259	-	HAX2778973.1	D-galactonate utilization transcriptional regulator DgoR	Escherichia coli	7172	GCA_016991995.1	Present in both E.coli and Enterobacterales dataset
43182598	INSDC	DADHAI010000035.1	2373	3062	+	HAX3400848.1	D-galactonate utilization transcriptional regulator DgoR	Escherichia coli		GCA_017001235.1	Present in both E.coli and Enterobacterales dataset
43182598	INSDC	DADHAV010000016.1	45330	46019	-	HAX3466844.1	D-galactonate utilization transcriptional regulator DgoR	Escherichia coli		GCA_017001395.1	Present in both E.coli and Enterobacterales dataset
43182598	INSDC	DADIIV010000024.1	11577	12266	+	HAX7714875.1	D-galactonate utilization transcriptional regulator DgoR	Escherichia coli	E144	GCA_017053355.1	Present in both E.coli and Enterobacterales dataset
43182598	INSDC	DADIIR010000013.1	45346	46035	-	HAX7732687.1	D-galactonate utilization transcriptional regulator DgoR	Escherichia coli	E294	GCA_017053395.1	Present in both E.coli and Enterobacterales dataset
43182598	INSDC	DADILD010000015.1	54230	54919	-	HAX8518918.1	D-galactonate utilization transcriptional regulator DgoR	Escherichia coli	E162	GCA_017056235.1	Present in both E.coli and Enterobacterales dataset
43182598	INSDC	DADKNA010000022.1	53939	54628	-	HAY4057680.1	D-galactonate utilization transcriptional regulator DgoR	Escherichia coli	CP23	GCA_017135155.1	Present in both E.coli and Enterobacterales dataset
43182598	INSDC	DADKTB010000014.1	59570	60259	-	HAY4779608.1	D-galactonate utilization transcriptional regulator DgoR	Escherichia coli	EF370	GCA_017171395.1	Present in both E.coli and Enterobacterales dataset
43182598	INSDC	DADKUF010000014.1	45617	46306	-	HAY4933607.1	D-galactonate utilization transcriptional regulator DgoR	Escherichia coli	EF431	GCA_017172235.1	Present in both E.coli and Enterobacterales dataset
43182598	INSDC	DADLAI010000009.1	44853	45542	-	HAY5628076.1	D-galactonate utilization transcriptional regulator DgoR	Escherichia coli	VREC0036	GCA_017185775.1	Present in both E.coli and Enterobacterales dataset
43182598	INSDC	DADLAO010000012.1	59568	60257	-	HAY5658086.1	D-galactonate utilization transcriptional regulator DgoR	Escherichia coli	VREC0338	GCA_017185895.1	Present in both E.coli and Enterobacterales dataset
43182598	INSDC	DADRXV010000011.1	59570	60259	-	HBA4380283.1	D-galactonate utilization transcriptional regulator DgoR	Escherichia coli	M969B	GCA_017733075.1	Present in both E.coli and Enterobacterales dataset
43182598	INSDC	DADRYR010000013.1	48748	49437	-	HBA4485587.1	D-galactonate utilization transcriptional regulator DgoR	Escherichia coli	M953W	GCA_017733235.1	Present in both E.coli and Enterobacterales dataset
43182598	INSDC	DADRZH010000013.1	59570	60259	-	HBA4546453.1	D-galactonate utilization transcriptional regulator DgoR	Escherichia coli	isol231	GCA_017736235.1	Present in both E.coli and Enterobacterales dataset
43182598	INSDC	DADRZJ010000013.1	59570	60259	-	HBA4556414.1	D-galactonate utilization transcriptional regulator DgoR	Escherichia coli	isol232	GCA_017736215.1	Present in both E.coli and Enterobacterales dataset
43182598	INSDC	DADRZV010000012.1	59570	60259	-	HBA4629207.1	D-galactonate utilization transcriptional regulator DgoR	Escherichia coli	isol230	GCA_017736255.1	Present in both E.coli and Enterobacterales dataset
43182598	INSDC	DADSAY010000027.1	8034	8723	-	HBA4768606.1	D-galactonate utilization transcriptional regulator DgoR	Escherichia coli	isol094	GCA_017736895.1	Present in both E.coli and Enterobacterales dataset
43182598	INSDC	DADSBA010000013.1	59570	60259	-	HBA4772606.1	D-galactonate utilization transcriptional regulator DgoR	Escherichia coli	isol162	GCA_017737255.1	Present in both E.coli and Enterobacterales dataset
43182598	INSDC	DADSAZ010000011.1	59570	60259	-	HBA4777162.1	D-galactonate utilization transcriptional regulator DgoR	Escherichia coli	isol194	GCA_017736915.1	Present in both E.coli and Enterobacterales dataset
43182598	INSDC	DADSBN010000013.1	59570	60259	-	HBA4847957.1	D-galactonate utilization transcriptional regulator DgoR	Escherichia coli	isol157	GCA_017737275.1	Present in both E.coli and Enterobacterales dataset
43182598	INSDC	DADSBX010000028.1	8034	8723	-	HBA4923586.1	D-galactonate utilization transcriptional regulator DgoR	Escherichia coli	isol187	GCA_017737435.1	Present in both E.coli and Enterobacterales dataset
43182598	INSDC	DADSCH010000012.1	59570	60259	-	HBA4955638.1	D-galactonate utilization transcriptional regulator DgoR	Escherichia coli	isol139	GCA_017737655.1	Present in both E.coli and Enterobacterales dataset
43182598	INSDC	DADSCP010000012.1	59570	60259	-	HBA4979741.1	D-galactonate utilization transcriptional regulator DgoR	Escherichia coli	isol140	GCA_017737635.1	Present in both E.coli and Enterobacterales dataset
43182598	INSDC	DADSLE010000015.1	45330	46019	-	HBA6015375.1	D-galactonate utilization transcriptional regulator DgoR	Escherichia coli		GCA_017756165.1	Present in both E.coli and Enterobacterales dataset
43182598	INSDC	DADSMF010000012.1	44953	45642	-	HBA6140597.1	D-galactonate utilization transcriptional regulator DgoR	Escherichia coli	5087	GCA_017759605.1	Present in both E.coli and Enterobacterales dataset
43182598	INSDC	DADUIN010000013.1	59570	60259	-	HBB1984593.1	D-galactonate utilization transcriptional regulator DgoR	Escherichia coli	isol229	GCA_017811915.1	Present in both E.coli and Enterobacterales dataset
43182598	INSDC	DADUVG010000007.1	54070	54759	-	HBB3619045.1	D-galactonate utilization transcriptional regulator DgoR	Escherichia coli		GCA_017842155.1	Present in both E.coli and Enterobacterales dataset
43182598	INSDC	DADUVH010000010.1	59570	60259	-	HBB3624758.1	D-galactonate utilization transcriptional regulator DgoR	Escherichia coli		GCA_017842375.1	Present in both E.coli and Enterobacterales dataset
43182598	INSDC	DADVBL010000011.1	59570	60259	-	HBB4369949.1	D-galactonate utilization transcriptional regulator DgoR	Escherichia coli	C558	GCA_017901515.1	Present in both E.coli and Enterobacterales dataset
43182598	INSDC	DADVBN010000012.1	59570	60259	-	HBB4379819.1	D-galactonate utilization transcriptional regulator DgoR	Escherichia coli	C440	GCA_017901755.1	Present in both E.coli and Enterobacterales dataset
43182598	INSDC	DADVBQ010000012.1	59570	60259	-	HBB4398944.1	D-galactonate utilization transcriptional regulator DgoR	Escherichia coli	C470	GCA_017901625.1	Present in both E.coli and Enterobacterales dataset
43182598	INSDC	DADVBX010000011.1	59570	60259	-	HBB4427690.1	D-galactonate utilization transcriptional regulator DgoR	Escherichia coli	C424	GCA_017901815.1	Present in both E.coli and Enterobacterales dataset
43182598	INSDC	DADVCB010000011.1	59570	60259	-	HBB4447306.1	D-galactonate utilization transcriptional regulator DgoR	Escherichia coli	C545	GCA_017901575.1	Present in both E.coli and Enterobacterales dataset
43182598	INSDC	DADVCD010000011.1	59570	60259	-	HBB4457081.1	D-galactonate utilization transcriptional regulator DgoR	Escherichia coli	C547	GCA_017901595.1	Present in both E.coli and Enterobacterales dataset
43182598	INSDC	DADVCP010000012.1	59570	60259	-	HBB4462176.1	D-galactonate utilization transcriptional regulator DgoR	Escherichia coli	C282	GCA_017902195.1	Present in both E.coli and Enterobacterales dataset
43182598	INSDC	DADVCH010000015.1	54069	54758	-	HBB4481447.1	D-galactonate utilization transcriptional regulator DgoR	Escherichia coli	C357	GCA_017901895.1	Present in both E.coli and Enterobacterales dataset
43182598	INSDC	DADVCO010000013.1	59570	60259	-	HBB4500760.1	D-galactonate utilization transcriptional regulator DgoR	Escherichia coli	C281	GCA_017902175.1	Present in both E.coli and Enterobacterales dataset
43182598	INSDC	DADVDH010000013.1	59570	60259	-	HBB4609104.1	D-galactonate utilization transcriptional regulator DgoR	Escherichia coli	C235	GCA_017902235.1	Present in both E.coli and Enterobacterales dataset
43182598	INSDC	DADVDP010000011.1	59570	60259	-	HBB4637705.1	D-galactonate utilization transcriptional regulator DgoR	Escherichia coli	C433	GCA_017902555.1	Present in both E.coli and Enterobacterales dataset
43182598	INSDC	DADVDW010000013.1	59570	60259	-	HBB4670727.1	D-galactonate utilization transcriptional regulator DgoR	Escherichia coli	C295	GCA_017902765.1	Present in both E.coli and Enterobacterales dataset
43182598	INSDC	DADVDY010000012.1	59570	60259	-	HBB4680226.1	D-galactonate utilization transcriptional regulator DgoR	Escherichia coli	C290	GCA_017902735.1	Present in both E.coli and Enterobacterales dataset
43182598	INSDC	DADVEK010000012.1	59570	60259	-	HBB4731988.1	D-galactonate utilization transcriptional regulator DgoR	Escherichia coli	C719	GCA_017902855.1	Present in both E.coli and Enterobacterales dataset
43182598	INSDC	DADVER010000013.1	59570	60259	-	HBB4771402.1	D-galactonate utilization transcriptional regulator DgoR	Escherichia coli	C299	GCA_017903255.1	Present in both E.coli and Enterobacterales dataset
43182598	INSDC	DADWBU010000014.1	59570	60259	-	HBB7297084.1	D-galactonate utilization transcriptional regulator DgoR	Escherichia coli	JSWP013	GCA_017981345.1	Present in both E.coli and Enterobacterales dataset
43182598	INSDC	DADXCA010000018.1	10386	11075	-	HBC0455054.1	D-galactonate utilization transcriptional regulator DgoR	Escherichia coli	hkcpe2	GCA_018038505.1	Present in both E.coli and Enterobacterales dataset
43182598	INSDC	DADXCF010000011.1	42149	42838	-	HBC0475414.1	D-galactonate utilization transcriptional regulator DgoR	Escherichia coli	hkcpe18	GCA_018038865.1	Present in both E.coli and Enterobacterales dataset
43182598	INSDC	DADXFN010000017.1	44853	45542	-	HBC0895566.1	D-galactonate utilization transcriptional regulator DgoR	Escherichia coli		GCA_018046825.1	Present in both E.coli and Enterobacterales dataset
43182598	INSDC	DADXJR010000030.1	2374	3063	+	HBC1423918.1	D-galactonate utilization transcriptional regulator DgoR	Escherichia coli		GCA_018050045.1	Present in both E.coli and Enterobacterales dataset
43182598	INSDC	DADXLC010000012.1	59570	60259	-	HBC1593534.1	D-galactonate utilization transcriptional regulator DgoR	Escherichia coli		GCA_018051685.1	Present in both E.coli and Enterobacterales dataset
43182598	INSDC	DADXLM010000016.1	45330	46019	-	HBC1652963.1	D-galactonate utilization transcriptional regulator DgoR	Escherichia coli		GCA_018051865.1	Present in both E.coli and Enterobacterales dataset
43182598	INSDC	DADXND010000012.1	59570	60259	-	HBC1855776.1	D-galactonate utilization transcriptional regulator DgoR	Escherichia coli	C439	GCA_018072625.1	Present in both E.coli and Enterobacterales dataset
43182598	INSDC	DADXNE010000029.1	2374	3063	+	HBC1871671.1	D-galactonate utilization transcriptional regulator DgoR	Escherichia coli	C431W	GCA_018072485.1	Present in both E.coli and Enterobacterales dataset
43182598	INSDC	DADXNM010000029.1	2374	3063	+	HBC1890550.1	D-galactonate utilization transcriptional regulator DgoR	Escherichia coli	C431B	GCA_018072605.1	Present in both E.coli and Enterobacterales dataset
43182598	INSDC	DADXOG010000012.1	59570	60259	-	HBC1982941.1	D-galactonate utilization transcriptional regulator DgoR	Escherichia coli	C421	GCA_018073105.1	Present in both E.coli and Enterobacterales dataset
43182598	INSDC	DADXZK010000012.1	59570	60259	-	HBC2990237.1	D-galactonate utilization transcriptional regulator DgoR	Escherichia coli	C549	GCA_018098025.1	Present in both E.coli and Enterobacterales dataset
43182598	INSDC	DADYAA010000013.1	59570	60259	-	HBC3070601.1	D-galactonate utilization transcriptional regulator DgoR	Escherichia coli	C428	GCA_018098825.1	Present in both E.coli and Enterobacterales dataset
43182598	INSDC	DADYBT010000011.1	59570	60259	-	HBC3305283.1	D-galactonate utilization transcriptional regulator DgoR	Escherichia coli	CP104	GCA_018118005.1	Present in both E.coli and Enterobacterales dataset
43182598	INSDC	DADYBY010000021.1	2374	3063	+	HBC3320315.1	D-galactonate utilization transcriptional regulator DgoR	Escherichia coli	CP90	GCA_018118085.1	Present in both E.coli and Enterobacterales dataset
43182598	INSDC	DADYCE010000014.1	48748	49437	-	HBC3350148.1	D-galactonate utilization transcriptional regulator DgoR	Escherichia coli	CP93	GCA_018118525.1	Present in both E.coli and Enterobacterales dataset
43182598	INSDC	DADZCI010000011.1	59570	60259	-	HBC5859514.1	D-galactonate utilization transcriptional regulator DgoR	Escherichia coli	Escherichia coli	GCA_018158415.1	Present in both E.coli and Enterobacterales dataset
43182598	INSDC	DADZYF010000012.1	44853	45542	-	HBC8295418.1	D-galactonate utilization transcriptional regulator DgoR	Escherichia coli	PA6B	GCA_018174315.1	Present in both E.coli and Enterobacterales dataset
43182598	INSDC	DAEAGL010000015.1	45330	46019	-	HBC9262656.1	D-galactonate utilization transcriptional regulator DgoR	Escherichia coli	Escherichia coli	GCA_018184915.1	Present in both E.coli and Enterobacterales dataset
43182598	INSDC	DAEAPO010000053.1	2373	3062	+	HBD0378351.1	D-galactonate utilization transcriptional regulator DgoR	Escherichia coli		GCA_018258185.1	Present in both E.coli and Enterobacterales dataset
43182598	INSDC	DAEAQA010000050.1	2373	3062	+	HBD0440712.1	D-galactonate utilization transcriptional regulator DgoR	Escherichia coli		GCA_018258935.1	Present in both E.coli and Enterobacterales dataset
43182598	INSDC	DAEBEP010000026.1	13820	14509	+	HBD2080192.1	D-galactonate utilization transcriptional regulator DgoR	Escherichia coli	SK-122-2-ABU	GCA_018343095.1	Present in both E.coli and Enterobacterales dataset
43182598	INSDC	DAEBFC010000028.1	2374	3063	+	HBD2145879.1	D-galactonate utilization transcriptional regulator DgoR	Escherichia coli	V292	GCA_018343255.1	Present in both E.coli and Enterobacterales dataset
43182598	INSDC	DAEBGK010000013.1	59571	60260	-	HBD2298713.1	D-galactonate utilization transcriptional regulator DgoR	Escherichia coli		GCA_018347225.1	Present in both E.coli and Enterobacterales dataset
43182598	INSDC	DAEBGM010000030.1	2374	3063	+	HBD2318415.1	D-galactonate utilization transcriptional regulator DgoR	Escherichia coli		GCA_018347325.1	Present in both E.coli and Enterobacterales dataset
43182598	INSDC	DAEBGT010000013.1	59570	60259	-	HBD2351815.1	D-galactonate utilization transcriptional regulator DgoR	Escherichia coli		GCA_018347405.1	Present in both E.coli and Enterobacterales dataset
43182598	INSDC	DAEBTP010000014.1	45611	46300	-	HBD3957197.1	D-galactonate utilization transcriptional regulator DgoR	Escherichia coli	E3220426_2013	GCA_018409865.1	Present in both E.coli and Enterobacterales dataset
43182598	INSDC	DAEFBD010000013.1	59570	60259	-	HBE2873651.1	D-galactonate utilization transcriptional regulator DgoR	Escherichia coli	E6370395_2015	GCA_018549795.1	Present in both E.coli and Enterobacterales dataset
43182598	INSDC	DAEFBC010000015.1	45330	46019	-	HBE2883744.1	D-galactonate utilization transcriptional regulator DgoR	Escherichia coli	E6370273_2015	GCA_018549815.1	Present in both E.coli and Enterobacterales dataset
43182598	INSDC	DAEFEJ010000013.1	45330	46019	-	HBE3300618.1	D-galactonate utilization transcriptional regulator DgoR	Escherichia coli	E3190176_2013	GCA_018552475.1	Present in both E.coli and Enterobacterales dataset
43182598	INSDC	DAEFEQ010000015.1	45330	46019	-	HBE3330450.1	D-galactonate utilization transcriptional regulator DgoR	Escherichia coli	E5150386_2013	GCA_018552755.1	Present in both E.coli and Enterobacterales dataset
43182598	INSDC	DAEFEU010000023.1	45330	46019	-	HBE3350743.1	D-galactonate utilization transcriptional regulator DgoR	Escherichia coli	E5150906_2014	GCA_018552695.1	Present in both E.coli and Enterobacterales dataset
43182598	INSDC	DAEFIT010000012.1	59570	60259	-	HBE3868000.1	D-galactonate utilization transcriptional regulator DgoR	Escherichia coli	E2061034_2015	GCA_018555545.1	Present in both E.coli and Enterobacterales dataset
43182598	INSDC	DAEFJS010000012.1	60056	60745	-	HBE3964733.1	D-galactonate utilization transcriptional regulator DgoR	Escherichia coli	E2060567_2013	GCA_018555795.1	Present in both E.coli and Enterobacterales dataset
43182598	INSDC	DAEFLJ010000017.1	59570	60259	-	HBE4192009.1	D-galactonate utilization transcriptional regulator DgoR	Escherichia coli	E2091045_2014	GCA_018557025.1	Present in both E.coli and Enterobacterales dataset
43182598	INSDC	DAEGKG010000022.1	59570	60259	-	HBE7139775.1	D-galactonate utilization transcriptional regulator DgoR	Escherichia coli	AUSMDU00022964	GCA_018586925.1	Present in both E.coli and Enterobacterales dataset
43182598	INSDC	DAEGKH010000020.1	14070	14759	+	HBE7155109.1	D-galactonate utilization transcriptional regulator DgoR	Escherichia coli	AUSMDU00011320	GCA_018587025.1	Present in both E.coli and Enterobacterales dataset
43182598	INSDC	DAEGKM010000012.1	54069	54758	-	HBE7177464.1	D-galactonate utilization transcriptional regulator DgoR	Escherichia coli	AUSMDU00022364	GCA_018587485.1	Present in both E.coli and Enterobacterales dataset
43182598	INSDC	DAEGKO010000014.1	14097	14786	+	HBE7191207.1	D-galactonate utilization transcriptional regulator DgoR	Escherichia coli	AUSMDU00016518	GCA_018587425.1	Present in both E.coli and Enterobacterales dataset
43182598	INSDC	DAEGLC010000015.1	59571	60260	-	HBE7263452.1	D-galactonate utilization transcriptional regulator DgoR	Escherichia coli	AUSMDU00022584	GCA_018588305.1	Present in both E.coli and Enterobacterales dataset
43182598	INSDC	DAEGLI010000020.1	45330	46019	-	HBE7268921.1	D-galactonate utilization transcriptional regulator DgoR	Escherichia coli	AUSMDU00020383	GCA_018588425.1	Present in both E.coli and Enterobacterales dataset
43182598	INSDC	DAEGLU010000020.1	54069	54758	-	HBE7326827.1	D-galactonate utilization transcriptional regulator DgoR	Escherichia coli	AUSMDU00019979	GCA_018589285.1	Present in both E.coli and Enterobacterales dataset
43182598	INSDC	DAEGLT010000018.1	59571	60260	-	HBE7331619.1	D-galactonate utilization transcriptional regulator DgoR	Escherichia coli	AUSMDU00024069	GCA_018589265.1	Present in both E.coli and Enterobacterales dataset
43182598	INSDC	DAEGMM010000022.1	43662	44351	-	HBE7414513.1	D-galactonate utilization transcriptional regulator DgoR	Escherichia coli	AUSMDU00015850	GCA_018589175.1	Present in both E.coli and Enterobacterales dataset
43182598	INSDC	DAEGMR010000033.1	2376	3065	+	HBE7428304.1	D-galactonate utilization transcriptional regulator DgoR	Escherichia coli	AUSMDU00017590	GCA_018589225.1	Present in both E.coli and Enterobacterales dataset
43182598	INSDC	DAEGMY010000023.1	45355	46044	-	HBE7463550.1	D-galactonate utilization transcriptional regulator DgoR	Escherichia coli	AUSMDU00011368	GCA_018590285.1	Present in both E.coli and Enterobacterales dataset
43182598	INSDC	DAEGNL010000017.1	59570	60259	-	HBE7500364.1	D-galactonate utilization transcriptional regulator DgoR	Escherichia coli	AUSMDU00021676	GCA_018590325.1	Present in both E.coli and Enterobacterales dataset
43182598	INSDC	DAEGNK010000017.1	43294	43983	-	HBE7519974.1	D-galactonate utilization transcriptional regulator DgoR	Escherichia coli	AUSMDU00015583	GCA_018590305.1	Present in both E.coli and Enterobacterales dataset
43182598	INSDC	DAEGON010000022.1	45428	46117	-	HBE7629124.1	D-galactonate utilization transcriptional regulator DgoR	Escherichia coli	AUSMDU00017104	GCA_018591515.1	Present in both E.coli and Enterobacterales dataset
43182598	INSDC	DAEGOK010000010.1	59572	60261	-	HBE7638069.1	D-galactonate utilization transcriptional regulator DgoR	Escherichia coli	AUSMDU00019304	GCA_018591535.1	Present in both E.coli and Enterobacterales dataset
43182598	INSDC	DAEGOZ010000023.1	54070	54759	-	HBE7696408.1	D-galactonate utilization transcriptional regulator DgoR	Escherichia coli	AUSMDU00018365	GCA_018591715.1	Present in both E.coli and Enterobacterales dataset
43182598	INSDC	DAEGPF010000015.1	56393	57082	-	HBE7722200.1	D-galactonate utilization transcriptional regulator DgoR	Escherichia coli	AUSMDU00016532	GCA_018599895.1	Present in both E.coli and Enterobacterales dataset
43182598	INSDC	DAEGPS010000008.1	59571	60260	-	HBE7760063.1	D-galactonate utilization transcriptional regulator DgoR	Escherichia coli	AUSMDU00016534	GCA_018599955.1	Present in both E.coli and Enterobacterales dataset
43182598	INSDC	DAEGPU010000019.1	45330	46019	-	HBE7765324.1	D-galactonate utilization transcriptional regulator DgoR	Escherichia coli	AUSMDU00010773	GCA_018599915.1	Present in both E.coli and Enterobacterales dataset
43182598	INSDC	DAEGPV010000025.1	15538	16227	+	HBE7775792.1	D-galactonate utilization transcriptional regulator DgoR	Escherichia coli	AUSMDU00010797	GCA_018599855.1	Present in both E.coli and Enterobacterales dataset
43182598	INSDC	DAEGPY010000020.1	45330	46019	-	HBE7783353.1	D-galactonate utilization transcriptional regulator DgoR	Escherichia coli	AUSMDU00021250	GCA_018599995.1	Present in both E.coli and Enterobacterales dataset
43182598	INSDC	DAEGPX010000018.1	54164	54853	-	HBE7794756.1	D-galactonate utilization transcriptional regulator DgoR	Escherichia coli	AUSMDU00021202	GCA_018600005.1	Present in both E.coli and Enterobacterales dataset
43182598	INSDC	DAEGQG010000019.1	54070	54759	-	HBE7819354.1	D-galactonate utilization transcriptional regulator DgoR	Escherichia coli	AUSMDU00021658	GCA_018600395.1	Present in both E.coli and Enterobacterales dataset
43182598	INSDC	DAEGQL010000016.1	54068	54757	-	HBE7832470.1	D-galactonate utilization transcriptional regulator DgoR	Escherichia coli	AUSMDU00017775	GCA_018600355.1	Present in both E.coli and Enterobacterales dataset
43182598	INSDC	DAEGWH010000018.1	59570	60259	-	HBE8326163.1	D-galactonate utilization transcriptional regulator DgoR	Escherichia coli	AUSMDU00024071	GCA_018605865.1	Present in both E.coli and Enterobacterales dataset
43182598	INSDC	DAESBL010000011.1	46890	47579	-	HBH6966132.1	D-galactonate utilization transcriptional regulator DgoR	Escherichia coli		GCA_019060995.1	Present in both E.coli and Enterobacterales dataset
43182598	INSDC	DAESNA010000031.1	2376	3065	+	HBH8373931.1	D-galactonate utilization transcriptional regulator DgoR	Escherichia coli	AUSMDU00020172	GCA_019214825.1	Present in both E.coli and Enterobacterales dataset
43182598	INSDC	DAESNG010000015.1	59570	60259	-	HBH8382710.1	D-galactonate utilization transcriptional regulator DgoR	Escherichia coli	AUSMDU00023057	GCA_019214925.1	Present in both E.coli and Enterobacterales dataset
43182598	INSDC	DAESNI010000012.1	32200	32889	-	HBH8397439.1	D-galactonate utilization transcriptional regulator DgoR	Escherichia coli	AUSMDU00048768	GCA_019214945.1	Present in both E.coli and Enterobacterales dataset
43182598	INSDC	DAESNP010000021.1	54069	54758	-	HBH8432061.1	D-galactonate utilization transcriptional regulator DgoR	Escherichia coli	AUSMDU00029684	GCA_019215115.1	Present in both E.coli and Enterobacterales dataset
43182598	INSDC	DAESOB010000024.1	50855	51544	-	HBH8490676.1	D-galactonate utilization transcriptional regulator DgoR	Escherichia coli	AUSMDU00032778	GCA_019215345.1	Present in both E.coli and Enterobacterales dataset
43182598	INSDC	DAESOC010000011.1	59570	60259	-	HBH8495214.1	D-galactonate utilization transcriptional regulator DgoR	Escherichia coli	AUSMDU00032664	GCA_019215365.1	Present in both E.coli and Enterobacterales dataset
43182598	INSDC	DAESOF010000027.1	54069	54758	-	HBH8526032.1	D-galactonate utilization transcriptional regulator DgoR	Escherichia coli	AUSMDU00034199	GCA_019215445.1	Present in both E.coli and Enterobacterales dataset
43182598	INSDC	DAESPE010000022.1	59568	60257	-	HBH8630306.1	D-galactonate utilization transcriptional regulator DgoR	Escherichia coli	AUSMDU00038883	GCA_019216045.1	Present in both E.coli and Enterobacterales dataset
43182598	INSDC	DAESPH010000023.1	14096	14785	+	HBH8644615.1	D-galactonate utilization transcriptional regulator DgoR	Escherichia coli	AUSMDU00038915	GCA_019216065.1	Present in both E.coli and Enterobacterales dataset
43182598	INSDC	DAESPM010000019.1	14149	14838	+	HBH8664005.1	D-galactonate utilization transcriptional regulator DgoR	Escherichia coli	AUSMDU00041500	GCA_019216145.1	Present in both E.coli and Enterobacterales dataset
43182598	INSDC	DAESPN010000033.1	2375	3064	+	HBH8674680.1	D-galactonate utilization transcriptional regulator DgoR	Escherichia coli	AUSMDU00042164	GCA_019216155.1	Present in both E.coli and Enterobacterales dataset
43182598	INSDC	DAESPW010000024.1	45621	46310	-	HBH8702724.1	D-galactonate utilization transcriptional regulator DgoR	Escherichia coli	AUSMDU00010728	GCA_019216205.1	Present in both E.coli and Enterobacterales dataset
43182598	INSDC	DAESQN010000016.1	48748	49437	-	HBH8799363.1	D-galactonate utilization transcriptional regulator DgoR	Escherichia coli	AUSMDU00025586	GCA_019216945.1	Present in both E.coli and Enterobacterales dataset
43182598	INSDC	DAESQM010000013.1	42959	43648	-	HBH8803993.1	D-galactonate utilization transcriptional regulator DgoR	Escherichia coli	AUSMDU00007244	GCA_019216965.1	Present in both E.coli and Enterobacterales dataset
43182598	INSDC	DAESRE010000024.1	59570	60259	-	HBH8881416.1	D-galactonate utilization transcriptional regulator DgoR	Escherichia coli	AUSMDU00025451	GCA_019217585.1	Present in both E.coli and Enterobacterales dataset
43182598	INSDC	DAESRF010000022.1	54069	54758	-	HBH8885836.1	D-galactonate utilization transcriptional regulator DgoR	Escherichia coli	AUSMDU00027506	GCA_019217625.1	Present in both E.coli and Enterobacterales dataset
43182598	INSDC	DAESRJ010000021.1	54069	54758	-	HBH8914950.1	D-galactonate utilization transcriptional regulator DgoR	Escherichia coli	AUSMDU00041373	GCA_019217685.1	Present in both E.coli and Enterobacterales dataset
43182598	INSDC	DAESRI010000022.1	59570	60259	-	HBH8920019.1	D-galactonate utilization transcriptional regulator DgoR	Escherichia coli	AUSMDU00038489	GCA_019217655.1	Present in both E.coli and Enterobacterales dataset
43182598	INSDC	DAESRX010000018.1	42959	43648	-	HBH8967227.1	D-galactonate utilization transcriptional regulator DgoR	Escherichia coli	AUSMDU00048763	GCA_019227445.1	Present in both E.coli and Enterobacterales dataset
43182598	INSDC	DAESSN010000017.1	59570	60259	-	HBH9041092.1	D-galactonate utilization transcriptional regulator DgoR	Escherichia coli	AUSMDU00023046	GCA_019227725.1	Present in both E.coli and Enterobacterales dataset
43182598	INSDC	DAESSR010000010.1	59571	60260	-	HBH9069244.1	D-galactonate utilization transcriptional regulator DgoR	Escherichia coli	AUSMDU00024526	GCA_019227905.1	Present in both E.coli and Enterobacterales dataset
43182598	INSDC	DAESTH010000015.1	54069	54758	-	HBH9138880.1	D-galactonate utilization transcriptional regulator DgoR	Escherichia coli	AUSMDU00027311	GCA_019228165.1	Present in both E.coli and Enterobacterales dataset
43182598	INSDC	DAESTO010000021.1	59571	60260	-	HBH9173357.1	D-galactonate utilization transcriptional regulator DgoR	Escherichia coli	AUSMDU00029467	GCA_019228285.1	Present in both E.coli and Enterobacterales dataset
43182598	INSDC	DAESTW010000021.1	57008	57697	-	HBH9201557.1	D-galactonate utilization transcriptional regulator DgoR	Escherichia coli	AUSMDU00030487	GCA_019228445.1	Present in both E.coli and Enterobacterales dataset
43182598	INSDC	DAESVV010000020.1	59570	60259	-	HBH9445298.1	D-galactonate utilization transcriptional regulator DgoR	Escherichia coli	AUSMDU00039655	GCA_019229485.1	Present in both E.coli and Enterobacterales dataset
43182598	INSDC	DAESWA010000047.1	2376	3065	+	HBH9485317.1	D-galactonate utilization transcriptional regulator DgoR	Escherichia coli	AUSMDU00039839	GCA_019229545.1	Present in both E.coli and Enterobacterales dataset
43182598	INSDC	DAESWI010000025.1	2376	3065	+	HBH9494178.1	D-galactonate utilization transcriptional regulator DgoR	Escherichia coli	AUSMDU00041340	GCA_019229765.1	Present in both E.coli and Enterobacterales dataset
43182598	INSDC	DAESWP010000019.1	54069	54758	-	HBH9556504.1	D-galactonate utilization transcriptional regulator DgoR	Escherichia coli	AUSMDU00042766	GCA_019229865.1	Present in both E.coli and Enterobacterales dataset
43182598	INSDC	DAESWS010000020.1	59570	60259	-	HBH9567001.1	D-galactonate utilization transcriptional regulator DgoR	Escherichia coli	AUSMDU00042769	GCA_019229885.1	Present in both E.coli and Enterobacterales dataset
43182598	INSDC	DAESWZ010000015.1	42369	43058	-	HBH9594807.1	D-galactonate utilization transcriptional regulator DgoR	Escherichia coli	AUSMDU00010405	GCA_019230045.1	Present in both E.coli and Enterobacterales dataset
43182598	INSDC	DAESWY010000013.1	54069	54758	-	HBH9604500.1	D-galactonate utilization transcriptional regulator DgoR	Escherichia coli	AUSMDU00044395	GCA_019230025.1	Present in both E.coli and Enterobacterales dataset
43182598	INSDC	DAESXD010000018.1	54069	54758	-	HBH9624226.1	D-galactonate utilization transcriptional regulator DgoR	Escherichia coli	AUSMDU00010474	GCA_019230055.1	Present in both E.coli and Enterobacterales dataset
43182598	INSDC	DAESXE010000020.1	45330	46019	-	HBH9642818.1	D-galactonate utilization transcriptional regulator DgoR	Escherichia coli	AUSMDU00006463	GCA_019230105.1	Present in both E.coli and Enterobacterales dataset
43182598	INSDC	DAESXU010000020.1	42959	43648	-	HBH9661829.1	D-galactonate utilization transcriptional regulator DgoR	Escherichia coli	AUSMDU00013941	GCA_019230465.1	Present in both E.coli and Enterobacterales dataset
43182598	INSDC	DAESXT010000017.1	54070	54759	-	HBH9666683.1	D-galactonate utilization transcriptional regulator DgoR	Escherichia coli	AUSMDU00014001	GCA_019230445.1	Present in both E.coli and Enterobacterales dataset
43182598	INSDC	DAESXP010000039.1	2375	3064	+	HBH9696968.1	D-galactonate utilization transcriptional regulator DgoR	Escherichia coli	AUSMDU00006569	GCA_019230265.1	Present in both E.coli and Enterobacterales dataset
43182598	INSDC	DAESXX010000019.1	53778	54467	-	HBH9719606.1	D-galactonate utilization transcriptional regulator DgoR	Escherichia coli	AUSMDU00015198	GCA_019230545.1	Present in both E.coli and Enterobacterales dataset
43182598	INSDC	DAESYE010000019.1	59570	60259	-	HBH9724716.1	D-galactonate utilization transcriptional regulator DgoR	Escherichia coli	AUSMDU00016004	GCA_019230765.1	Present in both E.coli and Enterobacterales dataset
43182598	INSDC	DAESXZ010000016.1	42959	43648	-	HBH9733907.1	D-galactonate utilization transcriptional regulator DgoR	Escherichia coli	AUSMDU00015328	GCA_019230695.1	Present in both E.coli and Enterobacterales dataset
43182598	INSDC	DAESYD010000020.1	45330	46019	-	HBH9739397.1	D-galactonate utilization transcriptional regulator DgoR	Escherichia coli	AUSMDU00015721	GCA_019230705.1	Present in both E.coli and Enterobacterales dataset
43182598	INSDC	DAESYQ010000021.1	59570	60259	-	HBH9812192.1	D-galactonate utilization transcriptional regulator DgoR	Escherichia coli	AUSMDU00017708	GCA_019230915.1	Present in both E.coli and Enterobacterales dataset
43182598	INSDC	DAEVVL010000015.1	49030	49719	-	HBI8676329.1	D-galactonate utilization transcriptional regulator DgoR	Escherichia coli	s_3117	GCA_019896235.1	Present in both E.coli and Enterobacterales dataset
43182598	INSDC	DAEZZW010000013.1	42398	43087	-	HBK0808985.1	D-galactonate utilization transcriptional regulator DgoR	Escherichia coli		GCA_020266885.1	Present in both E.coli and Enterobacterales dataset
43182598	INSDC	DAFAEU010000009.1	59279	59968	-	HBK1436287.1	D-galactonate utilization transcriptional regulator DgoR	Escherichia coli		GCA_020298085.1	Present in both E.coli and Enterobacterales dataset
43182598	INSDC	DAFDKH010000018.1	45330	46019	-	HBK9210769.1	D-galactonate utilization transcriptional regulator DgoR	Escherichia coli		GCA_020856015.1	Present in both E.coli and Enterobacterales dataset
43182598	INSDC	DAFDMH010000010.1	59570	60259	-	HBK9434572.1	D-galactonate utilization transcriptional regulator DgoR	Escherichia coli		GCA_020856955.1	Present in both E.coli and Enterobacterales dataset
43182598	INSDC	DAFDME010000011.1	59570	60259	-	HBK9454429.1	D-galactonate utilization transcriptional regulator DgoR	Escherichia coli		GCA_020856875.1	Present in both E.coli and Enterobacterales dataset
43182598	INSDC	DAFDMU010000013.1	58988	59677	-	HBK9507348.1	D-galactonate utilization transcriptional regulator DgoR	Escherichia coli		GCA_020857015.1	Present in both E.coli and Enterobacterales dataset
43182598	INSDC	DAFDMY010000013.1	59570	60259	-	HBK9540519.1	D-galactonate utilization transcriptional regulator DgoR	Escherichia coli		GCA_020857375.1	Present in both E.coli and Enterobacterales dataset
43182598	INSDC	DAFDRN010000011.1	59570	60259	-	HBL0074824.1	D-galactonate utilization transcriptional regulator DgoR	Escherichia coli		GCA_020869575.1	Present in both E.coli and Enterobacterales dataset
43182598	INSDC	DAFDTB010000011.1	59570	60259	-	HBL0265326.1	D-galactonate utilization transcriptional regulator DgoR	Escherichia coli		GCA_020870335.1	Present in both E.coli and Enterobacterales dataset
43182598	INSDC	DAFDWT010000016.1	54070	54759	-	HBL0738185.1	D-galactonate utilization transcriptional regulator DgoR	Escherichia coli		GCA_020872415.1	Present in both E.coli and Enterobacterales dataset
43182598	INSDC	DAFDWZ010000027.1	11789	12478	-	HBL0767271.1	D-galactonate utilization transcriptional regulator DgoR	Escherichia coli		GCA_020872455.1	Present in both E.coli and Enterobacterales dataset
43182598	INSDC	DAFDXA010000014.1	59570	60259	-	HBL0776601.1	D-galactonate utilization transcriptional regulator DgoR	Escherichia coli		GCA_020872575.1	Present in both E.coli and Enterobacterales dataset
43182598	INSDC	DAFDXG010000015.1	59570	60259	-	HBL0819792.1	D-galactonate utilization transcriptional regulator DgoR	Escherichia coli		GCA_020872735.1	Present in both E.coli and Enterobacterales dataset
43182598	INSDC	DAFDXM010000012.1	59570	60259	-	HBL0829529.1	D-galactonate utilization transcriptional regulator DgoR	Escherichia coli		GCA_020872595.1	Present in both E.coli and Enterobacterales dataset
43182598	INSDC	DAFDXO010000013.1	59570	60259	-	HBL0839099.1	D-galactonate utilization transcriptional regulator DgoR	Escherichia coli		GCA_020872695.1	Present in both E.coli and Enterobacterales dataset
43182598	INSDC	DAFDXW010000029.1	2376	3065	+	HBL0854651.1	D-galactonate utilization transcriptional regulator DgoR	Escherichia coli		GCA_020872975.1	Present in both E.coli and Enterobacterales dataset
43182598	INSDC	DAFDXU010000014.1	45330	46019	-	HBL0883219.1	D-galactonate utilization transcriptional regulator DgoR	Escherichia coli		GCA_020872835.1	Present in both E.coli and Enterobacterales dataset
43182598	INSDC	DAFDYI010000013.1	45621	46310	-	HBL0936277.1	D-galactonate utilization transcriptional regulator DgoR	Escherichia coli		GCA_020878255.1	Present in both E.coli and Enterobacterales dataset
43182598	INSDC	DAFDYJ010000028.1	2374	3063	+	HBL0947348.1	D-galactonate utilization transcriptional regulator DgoR	Escherichia coli		GCA_020873195.1	Present in both E.coli and Enterobacterales dataset
43182598	INSDC	DAFFUL010000018.1	14138	14827	+	HBL4985188.1	D-galactonate utilization transcriptional regulator DgoR	Escherichia coli		GCA_021031695.1	Present in both E.coli and Enterobacterales dataset
43182598	INSDC	DAFFYI010000042.1	13821	14510	+	HBL5386470.1	D-galactonate utilization transcriptional regulator DgoR	Escherichia coli		GCA_021034965.1	Present in both E.coli and Enterobacterales dataset
43182598	INSDC	DAFFYU010000013.1	59571	60260	-	HBL5469669.1	D-galactonate utilization transcriptional regulator DgoR	Escherichia coli		GCA_021035285.1	Present in both E.coli and Enterobacterales dataset
43182598	INSDC	DAFGIY010000018.1	59827	60516	-	HBL6479103.1	D-galactonate utilization transcriptional regulator DgoR	Escherichia coli		GCA_021040885.1	Present in both E.coli and Enterobacterales dataset
43182598	INSDC	DAFGNP010000017.1	59571	60260	-	HBL6982809.1	D-galactonate utilization transcriptional regulator DgoR	Escherichia coli		GCA_021048045.1	Present in both E.coli and Enterobacterales dataset
43182598	INSDC	DAFGSX010000028.1	11789	12478	-	HBL7626045.1	D-galactonate utilization transcriptional regulator DgoR	Escherichia coli	Eco04583	GCA_021086405.1	Present in both E.coli and Enterobacterales dataset
43182598	INSDC	DAFGVZ010000015.1	53990	54679	-	HBL8021703.1	D-galactonate utilization transcriptional regulator DgoR	Escherichia coli		GCA_021088045.1	Present in both E.coli and Enterobacterales dataset
43182598	INSDC	DAFIEK010000009.1	59571	60260	-	HBM1856953.1	D-galactonate utilization transcriptional regulator DgoR	Escherichia coli	JARB-YO0155	GCA_021145605.1	Present in both E.coli and Enterobacterales dataset
43182598	INSDC	DAFIFB010000014.1	13828	14517	+	HBM1949776.1	D-galactonate utilization transcriptional regulator DgoR	Escherichia coli	JARB-YO0123	GCA_021145945.1	Present in both E.coli and Enterobacterales dataset
43182598	INSDC	DAFKTF010000013.1	45330	46019	-	HBM7761105.1	D-galactonate utilization transcriptional regulator DgoR	Escherichia coli	N489	GCA_021370905.1	Present in both E.coli and Enterobacterales dataset
43182598	INSDC	DAFKTM010000023.1	14125	14814	+	HBM7794966.1	D-galactonate utilization transcriptional regulator DgoR	Escherichia coli	N1442	GCA_021371555.1	Present in both E.coli and Enterobacterales dataset
43182598	INSDC	DAFKTO010000015.1	48748	49437	-	HBM7799504.1	D-galactonate utilization transcriptional regulator DgoR	Escherichia coli	N1416	GCA_021371635.1	Present in both E.coli and Enterobacterales dataset
43182598	INSDC	DAFKTP010000016.1	59570	60259	-	HBM7827499.1	D-galactonate utilization transcriptional regulator DgoR	Escherichia coli	N525	GCA_021371575.1	Present in both E.coli and Enterobacterales dataset
43182598	INSDC	DAFKTZ010000035.1	2373	3062	+	HBM7858533.1	D-galactonate utilization transcriptional regulator DgoR	Escherichia coli	N1070	GCA_021373045.1	Present in both E.coli and Enterobacterales dataset
43182598	INSDC	DAFLMW010000013.1	59570	60259	-	HBM9849979.1	D-galactonate utilization transcriptional regulator DgoR	Escherichia coli	Ec34	GCA_021454125.1	Present in both E.coli and Enterobacterales dataset
43182598	INSDC	DAFLNT010000022.1	36627	37316	-	HBN0220040.1	D-galactonate utilization transcriptional regulator DgoR	Escherichia coli		GCA_021454465.1	Present in both E.coli and Enterobacterales dataset
43182598	INSDC	DAFNAH010000030.1	2375	3064	+	HBN4697841.1	D-galactonate utilization transcriptional regulator DgoR	Escherichia coli	IOMTU548	GCA_021528035.1	Present in both E.coli and Enterobacterales dataset
43182598	INSDC	DAFNAM010000021.1	15560	16249	+	HBN4726589.1	D-galactonate utilization transcriptional regulator DgoR	Escherichia coli	IOMTU636	GCA_021528235.1	Present in both E.coli and Enterobacterales dataset
43182598	INSDC	DAFNBA010000028.1	2374	3063	+	HBN4773616.1	D-galactonate utilization transcriptional regulator DgoR	Escherichia coli	IOMTU605	GCA_021528455.1	Present in both E.coli and Enterobacterales dataset
43182598	INSDC	DAFNBG010000024.1	26046	26735	-	HBN4826857.1	D-galactonate utilization transcriptional regulator DgoR	Escherichia coli	IOMTU637	GCA_021528675.1	Present in both E.coli and Enterobacterales dataset
43182598	INSDC	DAFNBQ010000027.1	26066	26755	-	HBN4850331.1	D-galactonate utilization transcriptional regulator DgoR	Escherichia coli	IOMTU763	GCA_021529075.1	Present in both E.coli and Enterobacterales dataset
43182598	INSDC	DAFNBW010000011.1	59570	60259	-	HBN4884493.1	D-galactonate utilization transcriptional regulator DgoR	Escherichia coli	IOMTU582	GCA_021529395.1	Present in both E.coli and Enterobacterales dataset
43182598	INSDC	DAFNCC010000013.1	59570	60259	-	HBN4909491.1	D-galactonate utilization transcriptional regulator DgoR	Escherichia coli	IOMTU573	GCA_021529795.1	Present in both E.coli and Enterobacterales dataset
43182598	INSDC	DAFNCO010000014.1	53364	54053	-	HBN4982437.1	D-galactonate utilization transcriptional regulator DgoR	Escherichia coli	IOMTU328	GCA_021534595.1	Present in both E.coli and Enterobacterales dataset
43182598	INSDC	DAFNEP010000016.1	45330	46019	-	HBN5197054.1	D-galactonate utilization transcriptional regulator DgoR	Escherichia coli	97846	GCA_021542015.1	Present in both E.coli and Enterobacterales dataset
43182598	INSDC	DAFNFL010000009.1	45330	46019	-	HBN5299374.1	D-galactonate utilization transcriptional regulator DgoR	Escherichia coli	32325	GCA_021542395.1	Present in both E.coli and Enterobacterales dataset
43182598	INSDC	DAFNHR010000022.1	11793	12482	-	HBN5568615.1	D-galactonate utilization transcriptional regulator DgoR	Escherichia coli	119419	GCA_021543555.1	Present in both E.coli and Enterobacterales dataset
43182598	INSDC	DAFNIN010000023.1	11776	12465	-	HBN5697933.1	D-galactonate utilization transcriptional regulator DgoR	Escherichia coli	121419	GCA_021543915.1	Present in both E.coli and Enterobacterales dataset
43182598	INSDC	DAFNIP010000107.1	11784	12473	-	HBN5705434.1	D-galactonate utilization transcriptional regulator DgoR	Escherichia coli	9433	GCA_021544015.1	Present in both E.coli and Enterobacterales dataset
43182598	INSDC	DAFNJQ010000095.1	11773	12462	-	HBN5832822.1	D-galactonate utilization transcriptional regulator DgoR	Escherichia coli	130457	GCA_021544555.1	Present in both E.coli and Enterobacterales dataset
43182598	INSDC	DAFNKD010000019.1	11773	12462	-	HBN5898620.1	D-galactonate utilization transcriptional regulator DgoR	Escherichia coli	18853	GCA_021544835.1	Present in both E.coli and Enterobacterales dataset
43182598	INSDC	DAFNLK010000010.1	45330	46019	-	HBN6050593.1	D-galactonate utilization transcriptional regulator DgoR	Escherichia coli	118923	GCA_021545885.1	Present in both E.coli and Enterobacterales dataset
43182598	INSDC	DAFRTA010000012.1	58451	59140	+	HBP4033561.1	D-galactonate utilization transcriptional regulator DgoR	Escherichia coli		GCA_021702235.1	Present in both E.coli and Enterobacterales dataset
43182598	INSDC	DAFRWU010000012.1	44853	45542	-	HBP4084650.1	D-galactonate utilization transcriptional regulator DgoR	Escherichia coli	IR5	GCA_021704855.1	Present in both E.coli and Enterobacterales dataset
43182598	INSDC	DAFRWE010000012.1	44853	45542	-	HBP4346675.1	D-galactonate utilization transcriptional regulator DgoR	Escherichia coli	IR51	GCA_021704655.1	Present in both E.coli and Enterobacterales dataset
43182598	INSDC	DAFRWJ010000013.1	44853	45542	-	HBP4406372.1	D-galactonate utilization transcriptional regulator DgoR	Escherichia coli	IR45	GCA_021704615.1	Present in both E.coli and Enterobacterales dataset
43182598	INSDC	DAFRWG010000011.1	44853	45542	-	HBP4701200.1	D-galactonate utilization transcriptional regulator DgoR	Escherichia coli	IR46	GCA_021704595.1	Present in both E.coli and Enterobacterales dataset
43182598	INSDC	DAFWFY010000012.1	59570	60259	-	HBQ9949576.1	D-galactonate utilization transcriptional regulator DgoR	Escherichia coli		GCA_021902215.1	Present in both E.coli and Enterobacterales dataset
43182598	INSDC	DAFWMS010000012.1	59573	60262	-	HBR0896952.1	D-galactonate utilization transcriptional regulator DgoR	Escherichia coli		GCA_021907755.1	Present in both E.coli and Enterobacterales dataset
43182598	INSDC	DAFWWM010000031.1	2374	3063	+	HBR2243036.1	D-galactonate utilization transcriptional regulator DgoR	Escherichia coli		GCA_021915945.1	Present in both E.coli and Enterobacterales dataset
43182598	INSDC	DAGCCY010000012.1	59570	60259	-	HBT1529856.1	D-galactonate utilization transcriptional regulator DgoR	Escherichia coli		GCA_022010175.1	Present in both E.coli and Enterobacterales dataset
43182598	INSDC	DAGFYU010000013.1	59570	60259	-	HBU5746222.1	D-galactonate utilization transcriptional regulator DgoR	Escherichia coli		GCA_022098175.1	Present in both E.coli and Enterobacterales dataset
43182598	INSDC	DAGGAJ010000043.1	11800	12489	-	HBU5972614.1	D-galactonate utilization transcriptional regulator DgoR	Escherichia coli	71761	GCA_022099115.1	Present in both E.coli and Enterobacterales dataset
43182598	INSDC	DAGGAO010000043.1	11780	12469	-	HBU6035248.1	D-galactonate utilization transcriptional regulator DgoR	Escherichia coli	229912	GCA_022099255.1	Present in both E.coli and Enterobacterales dataset
43182598	INSDC	DAGGBO010000012.1	45330	46019	-	HBU6116757.1	D-galactonate utilization transcriptional regulator DgoR	Escherichia coli	179775	GCA_022099715.1	Present in both E.coli and Enterobacterales dataset
43182598	INSDC	DAGGCB010000023.1	11772	12461	-	HBU6184920.1	D-galactonate utilization transcriptional regulator DgoR	Escherichia coli	279908	GCA_022100055.1	Present in both E.coli and Enterobacterales dataset
43182598	INSDC	DAGGDM010000111.1	2160	2849	-	HBU6437057.1	D-galactonate utilization transcriptional regulator DgoR	Escherichia coli	140273	GCA_022100775.1	Present in both E.coli and Enterobacterales dataset
43182598	INSDC	DAGGGO010000028.1	2374	3063	+	HBU6806114.1	D-galactonate utilization transcriptional regulator DgoR	Escherichia coli	124917	GCA_022102355.1	Present in both E.coli and Enterobacterales dataset
43182598	INSDC	DAGGGR010000012.1	45330	46019	-	HBU6840611.1	D-galactonate utilization transcriptional regulator DgoR	Escherichia coli	271223	GCA_022102435.1	Present in both E.coli and Enterobacterales dataset
43182598	INSDC	DAGGKO010000018.1	11773	12462	-	HBU7327774.1	D-galactonate utilization transcriptional regulator DgoR	Escherichia coli	250792	GCA_022104455.1	Present in both E.coli and Enterobacterales dataset
43182598	INSDC	DAGGRQ010000024.1	11793	12482	-	HBU8312739.1	D-galactonate utilization transcriptional regulator DgoR	Escherichia coli	56221	GCA_022109535.1	Present in both E.coli and Enterobacterales dataset
43182598	INSDC	DAGGUO010000011.1	44904	45593	-	HBU8717959.1	D-galactonate utilization transcriptional regulator DgoR	Escherichia coli	133183	GCA_022111075.1	Present in both E.coli and Enterobacterales dataset
43182598	INSDC	DAGGVG010000012.1	45330	46019	-	HBU8812059.1	D-galactonate utilization transcriptional regulator DgoR	Escherichia coli	113445	GCA_022111475.1	Present in both E.coli and Enterobacterales dataset
43182598	INSDC	DAGHIS010000043.1	11780	12469	-	HBV0547093.1	D-galactonate utilization transcriptional regulator DgoR	Escherichia coli	95279	GCA_022120015.1	Present in both E.coli and Enterobacterales dataset
43182598	INSDC	DAGHIW010000010.1	45330	46019	-	HBV0565737.1	D-galactonate utilization transcriptional regulator DgoR	Escherichia coli	260221	GCA_022120095.1	Present in both E.coli and Enterobacterales dataset
43182598	INSDC	DAGHMN010000008.1	45370	46059	-	HBV1082314.1	D-galactonate utilization transcriptional regulator DgoR	Escherichia coli	211466	GCA_022122305.1	Present in both E.coli and Enterobacterales dataset
43182598	INSDC	DAGHMS010000024.1	11773	12462	-	HBV1093618.1	D-galactonate utilization transcriptional regulator DgoR	Escherichia coli	218497	GCA_022122445.1	Present in both E.coli and Enterobacterales dataset
43182598	INSDC	DAGHMY010000012.1	45330	46019	-	HBV1135135.1	D-galactonate utilization transcriptional regulator DgoR	Escherichia coli	232048	GCA_022122805.1	Present in both E.coli and Enterobacterales dataset
43182598	INSDC	DAGHNB010000014.1	45330	46019	-	HBV1149486.1	D-galactonate utilization transcriptional regulator DgoR	Escherichia coli	88516	GCA_022122765.1	Present in both E.coli and Enterobacterales dataset
43182598	INSDC	DAGHYL010000013.1	45330	46019	-	HBV2737995.1	D-galactonate utilization transcriptional regulator DgoR	Escherichia coli	103227	GCA_022135745.1	Present in both E.coli and Enterobacterales dataset
43182598	INSDC	DAGHZA010000012.1	45330	46019	-	HBV2804767.1	D-galactonate utilization transcriptional regulator DgoR	Escherichia coli	182930	GCA_022136485.1	Present in both E.coli and Enterobacterales dataset
43182598	INSDC	DAGIBL010000011.1	45330	46019	-	HBV3131770.1	D-galactonate utilization transcriptional regulator DgoR	Escherichia coli	278555	GCA_022139245.1	Present in both E.coli and Enterobacterales dataset
43182598	INSDC	DAGIBQ010000019.1	11774	12463	-	HBV3163819.1	D-galactonate utilization transcriptional regulator DgoR	Escherichia coli	278544	GCA_022139325.1	Present in both E.coli and Enterobacterales dataset
43182598	INSDC	DAGIFZ010000012.1	45330	46019	-	HBV3753931.1	D-galactonate utilization transcriptional regulator DgoR	Escherichia coli	182059	GCA_022141665.1	Present in both E.coli and Enterobacterales dataset
43182598	INSDC	DAGIGO010000011.1	45330	46019	-	HBV3833413.1	D-galactonate utilization transcriptional regulator DgoR	Escherichia coli	211478	GCA_022141885.1	Present in both E.coli and Enterobacterales dataset
43182598	INSDC	DAGIGN010000034.1	2373	3062	+	HBV3839351.1	D-galactonate utilization transcriptional regulator DgoR	Escherichia coli	191850	GCA_022142025.1	Present in both E.coli and Enterobacterales dataset
43182598	INSDC	DAGIIW010000010.1	45364	46053	-	HBV4197424.1	D-galactonate utilization transcriptional regulator DgoR	Escherichia coli	50497	GCA_022143435.1	Present in both E.coli and Enterobacterales dataset
43182598	INSDC	DAGIKS010000048.1	3805	4494	+	HBV4439131.1	D-galactonate utilization transcriptional regulator DgoR	Escherichia coli	73965	GCA_022145185.1	Present in both E.coli and Enterobacterales dataset
43182598	INSDC	DAGIKV010000023.1	11773	12462	-	HBV4443284.1	D-galactonate utilization transcriptional regulator DgoR	Escherichia coli	247298	GCA_022145245.1	Present in both E.coli and Enterobacterales dataset
43182598	INSDC	DAGIQG010000161.1	4785	5474	-	HBV5233766.1	D-galactonate utilization transcriptional regulator DgoR	Escherichia coli	229908	GCA_022148145.1	Present in both E.coli and Enterobacterales dataset
43182598	INSDC	DAGIXH010000010.1	45330	46019	-	HBV6240846.1	D-galactonate utilization transcriptional regulator DgoR	Escherichia coli	253844	GCA_022152185.1	Present in both E.coli and Enterobacterales dataset
43182598	INSDC	DAGJFV010000008.1	45330	46019	-	HBV7448900.1	D-galactonate utilization transcriptional regulator DgoR	Escherichia coli	29166	GCA_022156585.1	Present in both E.coli and Enterobacterales dataset
43182598	INSDC	DAGJGS010000011.1	53778	54467	-	HBV7550985.1	D-galactonate utilization transcriptional regulator DgoR	Escherichia coli	268529	GCA_022157085.1	Present in both E.coli and Enterobacterales dataset
43182598	INSDC	DAGJIS010000010.1	54069	54758	-	HBV7880221.1	D-galactonate utilization transcriptional regulator DgoR	Escherichia coli	249336	GCA_022158165.1	Present in both E.coli and Enterobacterales dataset
43182598	INSDC	DAGJJR010000053.1	11764	12453	-	HBV7983770.1	D-galactonate utilization transcriptional regulator DgoR	Escherichia coli	69989	GCA_022158645.1	Present in both E.coli and Enterobacterales dataset
43182598	INSDC	DAGJLH010000010.1	59570	60259	-	HBV8204653.1	D-galactonate utilization transcriptional regulator DgoR	Escherichia coli	268535	GCA_022159485.1	Present in both E.coli and Enterobacterales dataset
43182598	INSDC	DAGJOS010000012.1	45330	46019	-	HBV8666805.1	D-galactonate utilization transcriptional regulator DgoR	Escherichia coli	195709	GCA_022161345.1	Present in both E.coli and Enterobacterales dataset
43182598	INSDC	DAGJPN010000011.1	45330	46019	-	HBV8753345.1	D-galactonate utilization transcriptional regulator DgoR	Escherichia coli	268550	GCA_022161805.1	Present in both E.coli and Enterobacterales dataset
43182598	INSDC	DAGJPW010000018.1	11773	12462	-	HBV8837094.1	D-galactonate utilization transcriptional regulator DgoR	Escherichia coli	260193	GCA_022162005.1	Present in both E.coli and Enterobacterales dataset
43182598	INSDC	DAGJRB010000008.1	45023	45712	-	HBV9002780.1	D-galactonate utilization transcriptional regulator DgoR	Escherichia coli	214626	GCA_022162565.1	Present in both E.coli and Enterobacterales dataset
43182598	INSDC	DAGJRS010000023.1	11776	12465	-	HBV9053084.1	D-galactonate utilization transcriptional regulator DgoR	Escherichia coli	205916	GCA_022162885.1	Present in both E.coli and Enterobacterales dataset
43182598	INSDC	DAGSHL010000013.1	54070	54759	-	HBY8220203.1	D-galactonate utilization transcriptional regulator DgoR	Escherichia coli		GCA_022301615.1	Present in both E.coli and Enterobacterales dataset
43182598	INSDC	DAGSTU010000013.1	54070	54759	-	HBY9854061.1	D-galactonate utilization transcriptional regulator DgoR	Escherichia coli		GCA_022307975.1	Present in both E.coli and Enterobacterales dataset
43182598	INSDC	DAGTXM010000124.1	1069	1758	-	HBZ6060059.1	D-galactonate utilization transcriptional regulator DgoR	Escherichia coli	1573276	GCA_022432325.1	Present in both E.coli and Enterobacterales dataset
43182598	INSDC	DAGUOZ010000015.1	49060	49749	-	HBZ8165342.1	D-galactonate utilization transcriptional regulator DgoR	Escherichia coli		GCA_022502045.1	Present in both E.coli and Enterobacterales dataset
43182598	INSDC	DAGVSX010000011.1	59570	60259	-	HCA2381646.1	D-galactonate utilization transcriptional regulator DgoR	Escherichia coli		GCA_022534815.1	Present in both E.coli and Enterobacterales dataset
43182598	INSDC	DAGYAB010000020.1	27029	27718	-	HCA6421240.1	D-galactonate utilization transcriptional regulator DgoR	Escherichia coli	405	GCA_022987705.1	Present in both E.coli and Enterobacterales dataset
43182598	INSDC	DAGYAT010000012.1	59571	60260	-	HCA6545835.1	D-galactonate utilization transcriptional regulator DgoR	Escherichia coli	PF_EC21	GCA_022988025.1	Present in both E.coli and Enterobacterales dataset
43182598	INSDC	DAGYGL010000020.1	27029	27718	-	HCA7218092.1	D-galactonate utilization transcriptional regulator DgoR	Escherichia coli	405	GCA_022996125.1	Present in both E.coli and Enterobacterales dataset
43182598	INSDC	DAGZSB010000024.1	2376	3065	+	HCB2247476.1	D-galactonate utilization transcriptional regulator DgoR	Escherichia coli	405	GCA_023037115.1	Present in both E.coli and Enterobacterales dataset
43182598	INSDC	DAGZWM010000046.1	2375	3064	+	HCB2827308.1	D-galactonate utilization transcriptional regulator DgoR	Escherichia coli	405	GCA_023039535.1	Present in both E.coli and Enterobacterales dataset
43182598	INSDC	DAHAAQ010000034.1	2374	3063	+	HCB3390709.1	D-galactonate utilization transcriptional regulator DgoR	Escherichia coli	405	GCA_023041835.1	Present in both E.coli and Enterobacterales dataset
43182598	INSDC	DAHAAW010000024.1	2376	3065	+	HCB3415704.1	D-galactonate utilization transcriptional regulator DgoR	Escherichia coli	405	GCA_023041935.1	Present in both E.coli and Enterobacterales dataset
43182598	INSDC	DAHABV010000028.1	13859	14548	+	HCB3531852.1	D-galactonate utilization transcriptional regulator DgoR	Escherichia coli	405	GCA_023042475.1	Present in both E.coli and Enterobacterales dataset
43182598	INSDC	DAHEIR010000023.1	14143	14832	+	HCC6435710.1	D-galactonate utilization transcriptional regulator DgoR	Escherichia coli	405	GCA_023368755.1	Present in both E.coli and Enterobacterales dataset
43182598	INSDC	DAHEMP010000039.1	14082	14771	+	HCC6878998.1	D-galactonate utilization transcriptional regulator DgoR	Escherichia coli	405	GCA_023406195.1	Present in both E.coli and Enterobacterales dataset
43182598	INSDC	DAHEVB010000025.1	49030	49719	-	HCC8015431.1	D-galactonate utilization transcriptional regulator DgoR	Escherichia coli	405	GCA_023456415.1	Present in both E.coli and Enterobacterales dataset
43182598	INSDC	DAHEVY010000047.1	24259	24948	-	HCC8168188.1	D-galactonate utilization transcriptional regulator DgoR	Escherichia coli	405	GCA_023463875.1	Present in both E.coli and Enterobacterales dataset
43182598	INSDC	DAHHQS010000028.1	13849	14538	+	HCD1679773.1	D-galactonate utilization transcriptional regulator DgoR	Escherichia coli		GCA_023582105.1	Present in both E.coli and Enterobacterales dataset
43182598	INSDC	DAHHXO010000021.1	45330	46019	-	HCD2537029.1	D-galactonate utilization transcriptional regulator DgoR	Escherichia coli		GCA_023588605.1	Present in both E.coli and Enterobacterales dataset
43182598	INSDC	DAHIBT010000016.1	13855	14544	+	HCD2811788.1	D-galactonate utilization transcriptional regulator DgoR	Escherichia coli		GCA_023590485.1	Present in both E.coli and Enterobacterales dataset
43182598	INSDC	DAHILY010000024.1	24664	25353	-	HCD3852077.1	D-galactonate utilization transcriptional regulator DgoR	Escherichia coli		GCA_023595945.1	Present in both E.coli and Enterobacterales dataset
43182598	INSDC	DAHJPR010000035.1	14086	14775	+	HCD7001007.1	D-galactonate utilization transcriptional regulator DgoR	Escherichia coli		GCA_023679595.1	Present in both E.coli and Enterobacterales dataset
43182598	INSDC	DAHJTA010000028.1	13820	14509	+	HCD7396260.1	D-galactonate utilization transcriptional regulator DgoR	Escherichia coli		GCA_023685085.1	Present in both E.coli and Enterobacterales dataset
43182598	INSDC	DAHKNG010000019.1	45869	46558	-	HCD9651153.1	D-galactonate utilization transcriptional regulator DgoR	Escherichia coli	Microbial	GCA_023774075.1	Present in both E.coli and Enterobacterales dataset
43182598	INSDC	DAHKUQ010000016.1	45336	46025	-	HCE0470812.1	D-galactonate utilization transcriptional regulator DgoR	Escherichia coli	Microbial	GCA_023780345.1	Present in both E.coli and Enterobacterales dataset
43182598	INSDC	DAHKVW010000014.1	45579	46268	-	HCE0615426.1	D-galactonate utilization transcriptional regulator DgoR	Escherichia coli	Microbial	GCA_023781345.1	Present in both E.coli and Enterobacterales dataset
43182598	INSDC	DAHNGE010000037.1	2374	3063	+	HCE9095081.1	D-galactonate utilization transcriptional regulator DgoR	Escherichia coli	906236973	GCA_023930345.1	Present in both E.coli and Enterobacterales dataset
43182598	INSDC	DAIFPT010000011.1	59570	60259	-	HCH7990840.1	D-galactonate utilization transcriptional regulator DgoR	Escherichia coli	61312A	GCA_024273735.1	Present in both E.coli and Enterobacterales dataset
43182598	INSDC	DAIGGO010000028.1	14137	14826	+	HCH9882555.1	D-galactonate utilization transcriptional regulator DgoR	Escherichia coli		GCA_024301125.1	Present in both E.coli and Enterobacterales dataset
43182598	INSDC	DAIHLP010000018.1	14144	14833	+	HCI3194657.1	D-galactonate utilization transcriptional regulator DgoR	Escherichia coli		GCA_024363675.1	Present in both E.coli and Enterobacterales dataset
43182598	INSDC	DAIIBM010000021.1	11786	12475	-	HCI5226130.1	D-galactonate utilization transcriptional regulator DgoR	Escherichia coli	ST-405	GCA_024428795.1	Present in both E.coli and Enterobacterales dataset
43182598	INSDC	DAIICV010000088.1	11773	12462	-	HCI5380690.1	D-galactonate utilization transcriptional regulator DgoR	Escherichia coli	ST-405	GCA_024429475.1	Present in both E.coli and Enterobacterales dataset
43182598	INSDC	DAIIRA010000013.1	59570	60259	-	HCI7294641.1	D-galactonate utilization transcriptional regulator DgoR	Escherichia coli	Escherichia; Escherichia coli	GCA_024444035.1	Present in both E.coli and Enterobacterales dataset
43182598	INSDC	DAIJFK010000015.1	54526	55215	-	HCI9172488.1	D-galactonate utilization transcriptional regulator DgoR	Escherichia coli	Not appllicable	GCA_024472385.1	Present in both E.coli and Enterobacterales dataset
43182598	INSDC	DAIKJH010000019.1	53777	54466	-	HCJ2977226.1	D-galactonate utilization transcriptional regulator DgoR	Escherichia coli		GCA_024510605.1	Present in both E.coli and Enterobacterales dataset
43182598	INSDC	DAIKYZ010000036.1	11773	12462	-	HCJ4712551.1	D-galactonate utilization transcriptional regulator DgoR	Escherichia coli		GCA_024539535.1	Present in both E.coli and Enterobacterales dataset
43182598	INSDC	DAIULR010000012.1	59570	60259	-	HCJ7719550.1	D-galactonate utilization transcriptional regulator DgoR	Escherichia coli		GCA_024656995.1	Present in both E.coli and Enterobacterales dataset
43182598	INSDC	DAIVNJ010000020.1	43248	43937	-	HCK1176767.1	D-galactonate utilization transcriptional regulator DgoR	Escherichia coli		GCA_024769455.1	Present in both E.coli and Enterobacterales dataset
43182598	INSDC	DAIVNR010000012.1	59570	60259	-	HCK1233497.1	D-galactonate utilization transcriptional regulator DgoR	Escherichia coli		GCA_024769615.1	Present in both E.coli and Enterobacterales dataset
43182598	INSDC	DAIVQY010000016.1	45330	46019	-	HCK1630892.1	D-galactonate utilization transcriptional regulator DgoR	Escherichia coli		GCA_024771355.1	Present in both E.coli and Enterobacterales dataset
43182598	INSDC	DAIYTK010000014.1	54069	54758	-	HCL0990280.1	D-galactonate utilization transcriptional regulator DgoR	Escherichia coli	02A19CPO009	GCA_024980255.1	Present in both E.coli and Enterobacterales dataset
43182598	INSDC	DAIYTL010000013.1	45380	46069	-	HCL0995118.1	D-galactonate utilization transcriptional regulator DgoR	Escherichia coli	02A19CPO008	GCA_024980275.1	Present in both E.coli and Enterobacterales dataset
43182598	INSDC	DAJABY010000016.1	44482	45171	-	HCL5626206.1	D-galactonate utilization transcriptional regulator DgoR	Escherichia coli	41A19CPO009	GCA_025034175.1	Present in both E.coli and Enterobacterales dataset
43182598	INSDC	DAJADN010000037.1	2374	3063	+	HCL5835215.1	D-galactonate utilization transcriptional regulator DgoR	Escherichia coli	16A20CPO001	GCA_025034985.1	Present in both E.coli and Enterobacterales dataset
43182598	INSDC	DAJAEY010000011.1	44853	45542	-	HCL5959363.1	D-galactonate utilization transcriptional regulator DgoR	Escherichia coli	31B19CPO028	GCA_025035765.1	Present in both E.coli and Enterobacterales dataset
43182598	INSDC	DAJAGJ010000015.1	44898	45587	-	HCL6176407.1	D-galactonate utilization transcriptional regulator DgoR	Escherichia coli	21D20CPO003B	GCA_025036445.1	Present in both E.coli and Enterobacterales dataset
43182598	INSDC	DAJAGR010000019.1	44912	45601	-	HCL6234736.1	D-galactonate utilization transcriptional regulator DgoR	Escherichia coli	11A19CPO026	GCA_025036545.1	Present in both E.coli and Enterobacterales dataset
43182598	INSDC	DAJAGQ010000015.1	44853	45542	-	HCL6239173.1	D-galactonate utilization transcriptional regulator DgoR	Escherichia coli	07B20CPO012	GCA_025036565.1	Present in both E.coli and Enterobacterales dataset
43182598	INSDC	DAJAHG010000012.1	59280	59969	-	HCL6290384.1	D-galactonate utilization transcriptional regulator DgoR	Escherichia coli	32B20CPO016	GCA_025037365.1	Present in both E.coli and Enterobacterales dataset
43182598	INSDC	DAJAIL010000034.1	2374	3063	+	HCL6458823.1	D-galactonate utilization transcriptional regulator DgoR	Escherichia coli	41A20CPO014	GCA_025038055.1	Present in both E.coli and Enterobacterales dataset
43182598	INSDC	DAJAIO010000014.1	45330	46019	-	HCL6472401.1	D-galactonate utilization transcriptional regulator DgoR	Escherichia coli	17A20CPO001	GCA_025038105.1	Present in both E.coli and Enterobacterales dataset
43182598	INSDC	DAJAJC010000018.1	53777	54466	-	HCL6525005.1	D-galactonate utilization transcriptional regulator DgoR	Escherichia coli	21C19CPO004	GCA_025038475.1	Present in both E.coli and Enterobacterales dataset
43182598	INSDC	DAJAKF010000037.1	2374	3063	+	HCL6664659.1	D-galactonate utilization transcriptional regulator DgoR	Escherichia coli	41A19CPO010	GCA_025038855.1	Present in both E.coli and Enterobacterales dataset
43182598	INSDC	DAJAKW010000012.1	45330	46019	-	HCL6784104.1	D-galactonate utilization transcriptional regulator DgoR	Escherichia coli	07B20CPO005	GCA_025039375.1	Present in both E.coli and Enterobacterales dataset
43182598	INSDC	DAJALI010000029.1	2374	3063	+	HCL6826322.1	D-galactonate utilization transcriptional regulator DgoR	Escherichia coli	11A19CPO066	GCA_025039595.1	Present in both E.coli and Enterobacterales dataset
43182598	INSDC	DAJALJ010000015.1	44853	45542	-	HCL6850199.1	D-galactonate utilization transcriptional regulator DgoR	Escherichia coli	04A19CPO001B	GCA_025039615.1	Present in both E.coli and Enterobacterales dataset
43182598	INSDC	DAJALM010000036.1	2374	3063	+	HCL6871821.1	D-galactonate utilization transcriptional regulator DgoR	Escherichia coli	07B20CPO008	GCA_025039715.1	Present in both E.coli and Enterobacterales dataset
43182598	INSDC	DAJALQ010000014.1	46589	47278	-	HCL6885550.1	D-galactonate utilization transcriptional regulator DgoR	Escherichia coli	11A20CPO025	GCA_025039695.1	Present in both E.coli and Enterobacterales dataset
43182598	INSDC	DAJASW010000010.1	59570	60259	-	HCL7801214.1	D-galactonate utilization transcriptional regulator DgoR	Escherichia coli		GCA_025045215.1	Present in both E.coli and Enterobacterales dataset
43182598	INSDC	DAJATA010000011.1	59570	60259	-	HCL7820948.1	D-galactonate utilization transcriptional regulator DgoR	Escherichia coli		GCA_025045285.1	Present in both E.coli and Enterobacterales dataset
43182598	INSDC	DAJAUM010000018.1	13821	14510	+	HCL8013742.1	D-galactonate utilization transcriptional regulator DgoR	Escherichia coli		GCA_025046075.1	Present in both E.coli and Enterobacterales dataset
43182598	INSDC	DAJAVV010000018.1	59570	60259	-	HCL8185785.1	D-galactonate utilization transcriptional regulator DgoR	Escherichia coli		GCA_025047235.1	Present in both E.coli and Enterobacterales dataset
43182598	INSDC	DAJAWV010000021.1	45621	46310	-	HCL8311750.1	D-galactonate utilization transcriptional regulator DgoR	Escherichia coli		GCA_025047735.1	Present in both E.coli and Enterobacterales dataset
43182598	INSDC	DAJAYQ010000014.1	44858	45547	-	HCL8532064.1	D-galactonate utilization transcriptional regulator DgoR	Escherichia coli		GCA_025048855.1	Present in both E.coli and Enterobacterales dataset
43182598	INSDC	DAJAYU010000028.1	26143	26832	-	HCL8551300.1	D-galactonate utilization transcriptional regulator DgoR	Escherichia coli		GCA_025048715.1	Present in both E.coli and Enterobacterales dataset
43182598	INSDC	DAJBAD010000014.1	45621	46310	-	HCL8716288.1	D-galactonate utilization transcriptional regulator DgoR	Escherichia coli		GCA_025049535.1	Present in both E.coli and Enterobacterales dataset
43182598	INSDC	DAJBAA010000014.1	45330	46019	-	HCL8721051.1	D-galactonate utilization transcriptional regulator DgoR	Escherichia coli		GCA_025049555.1	Present in both E.coli and Enterobacterales dataset
43182598	INSDC	DAJBBW010000012.1	59570	60259	-	HCL8947119.1	D-galactonate utilization transcriptional regulator DgoR	Escherichia coli		GCA_025050995.1	Present in both E.coli and Enterobacterales dataset
43182598	INSDC	DAJBKP010000027.1	2375	3064	+	HCM0047758.1	D-galactonate utilization transcriptional regulator DgoR	Escherichia coli		GCA_025059175.1	Present in both E.coli and Enterobacterales dataset
43182598	INSDC	DAJEMV010000098.1	11773	12462	-	HCN0328879.1	D-galactonate utilization transcriptional regulator DgoR	Escherichia coli	161184	GCA_025250565.1	Present in both E.coli and Enterobacterales dataset
43182598	INSDC	DAJENO010000013.1	45330	46019	-	HCN0444892.1	D-galactonate utilization transcriptional regulator DgoR	Escherichia coli	162143	GCA_025252565.1	Present in both E.coli and Enterobacterales dataset
43182598	INSDC	DAJENR010000013.1	45329	46018	-	HCN0449991.1	D-galactonate utilization transcriptional regulator DgoR	Escherichia coli	162108	GCA_025252635.1	Present in both E.coli and Enterobacterales dataset
43182598	INSDC	DAJEQC010000024.1	11773	12462	-	HCN0817955.1	D-galactonate utilization transcriptional regulator DgoR	Escherichia coli	146991	GCA_025254025.1	Present in both E.coli and Enterobacterales dataset
43182598	INSDC	DAJEUI010000021.1	45330	46019	-	HCN1293207.1	D-galactonate utilization transcriptional regulator DgoR	Escherichia coli	170264	GCA_025258225.1	Present in both E.coli and Enterobacterales dataset
43182598	INSDC	DAJEUH010000036.1	2374	3063	+	HCN1304583.1	D-galactonate utilization transcriptional regulator DgoR	Escherichia coli	170199	GCA_025258265.1	Present in both E.coli and Enterobacterales dataset
43182598	INSDC	DAJEVB010000014.1	45330	46019	-	HCN1375963.1	D-galactonate utilization transcriptional regulator DgoR	Escherichia coli	162147	GCA_025259125.1	Present in both E.coli and Enterobacterales dataset
43182598	INSDC	DAJEVJ010000011.1	45330	46019	-	HCN1404767.1	D-galactonate utilization transcriptional regulator DgoR	Escherichia coli	196462	GCA_025259085.1	Present in both E.coli and Enterobacterales dataset
43182598	INSDC	DAJEWL010000021.1	14094	14783	+	HCN1567007.1	D-galactonate utilization transcriptional regulator DgoR	Escherichia coli	157073	GCA_025260495.1	Present in both E.coli and Enterobacterales dataset
43182598	INSDC	DAJFAF010000028.1	14119	14808	+	HCN2043699.1	D-galactonate utilization transcriptional regulator DgoR	Escherichia coli	144749	GCA_025264965.1	Present in both E.coli and Enterobacterales dataset
43182598	INSDC	DAJFAC010000011.1	45330	46019	-	HCN2048189.1	D-galactonate utilization transcriptional regulator DgoR	Escherichia coli	122829	GCA_025265005.1	Present in both E.coli and Enterobacterales dataset
43182598	INSDC	DAJFCB010000021.1	11776	12465	-	HCN2290075.1	D-galactonate utilization transcriptional regulator DgoR	Escherichia coli	196451	GCA_025265805.1	Present in both E.coli and Enterobacterales dataset
43182598	INSDC	DAJFDK010000017.1	45383	46072	-	HCN2458685.1	D-galactonate utilization transcriptional regulator DgoR	Escherichia coli	245024	GCA_025266715.1	Present in both E.coli and Enterobacterales dataset
43182598	INSDC	DAJFDX010000040.1	2374	3063	+	HCN2522829.1	D-galactonate utilization transcriptional regulator DgoR	Escherichia coli	153425	GCA_025267135.1	Present in both E.coli and Enterobacterales dataset
43182598	INSDC	DAJFHP010000012.1	45330	46019	-	HCN2988791.1	D-galactonate utilization transcriptional regulator DgoR	Escherichia coli	162106	GCA_025269215.1	Present in both E.coli and Enterobacterales dataset
43182598	INSDC	DAJFHW010000018.1	45602	46291	-	HCN3034536.1	D-galactonate utilization transcriptional regulator DgoR	Escherichia coli	162141	GCA_025269425.1	Present in both E.coli and Enterobacterales dataset
43182598	INSDC	DAJFIB010000013.1	46599	47288	-	HCN3053908.1	D-galactonate utilization transcriptional regulator DgoR	Escherichia coli	196467	GCA_025269525.1	Present in both E.coli and Enterobacterales dataset
43182598	INSDC	DAJFIR010000080.1	11773	12462	-	HCN3135865.1	D-galactonate utilization transcriptional regulator DgoR	Escherichia coli	168250	GCA_025269825.1	Present in both E.coli and Enterobacterales dataset
43182598	INSDC	DAJFJI010000023.1	45330	46019	-	HCN3218082.1	D-galactonate utilization transcriptional regulator DgoR	Escherichia coli	231058	GCA_025270175.1	Present in both E.coli and Enterobacterales dataset
43182598	INSDC	DAIFJH020000015.1	44853	45542	-	HCN3829563.1	D-galactonate utilization transcriptional regulator DgoR	Escherichia coli		GCA_024256565.2	Present in both E.coli and Enterobacterales dataset
43182598	INSDC	DAJFOB010000012.1	45329	46018	-	HCN3937815.1	D-galactonate utilization transcriptional regulator DgoR	Escherichia coli	168254	GCA_025272665.1	Present in both E.coli and Enterobacterales dataset
43182598	INSDC	DAJFPA010000025.1	2374	3063	+	HCN4070711.1	D-galactonate utilization transcriptional regulator DgoR	Escherichia coli	162082	GCA_025273295.1	Present in both E.coli and Enterobacterales dataset
43182598	INSDC	DAJFRT010000116.1	11780	12469	-	HCN4445560.1	D-galactonate utilization transcriptional regulator DgoR	Escherichia coli	161270	GCA_025274735.1	Present in both E.coli and Enterobacterales dataset
43182598	INSDC	DAJHVJ010000012.1	59572	60261	-	HCO1381017.1	D-galactonate utilization transcriptional regulator DgoR	Escherichia coli		GCA_025325105.1	Present in both E.coli and Enterobacterales dataset
43182598	INSDC	DAJIIT010000011.1	59570	60259	-	HCO3030535.1	D-galactonate utilization transcriptional regulator DgoR	Escherichia coli		GCA_025366535.1	Present in both E.coli and Enterobacterales dataset
43182598	INSDC	DAJIJE010000009.1	59570	60259	-	HCO3089099.1	D-galactonate utilization transcriptional regulator DgoR	Escherichia coli		GCA_025366775.1	Present in both E.coli and Enterobacterales dataset
43182598	INSDC	DAJIJL010000014.1	45330	46019	-	HCO3119672.1	D-galactonate utilization transcriptional regulator DgoR	Escherichia coli		GCA_025367155.1	Present in both E.coli and Enterobacterales dataset
43182598	INSDC	DAJIJM010000013.1	45330	46019	-	HCO3129364.1	D-galactonate utilization transcriptional regulator DgoR	Escherichia coli		GCA_025367195.1	Present in both E.coli and Enterobacterales dataset
43182598	INSDC	DAJIJS010000014.1	45330	46019	-	HCO3159552.1	D-galactonate utilization transcriptional regulator DgoR	Escherichia coli		GCA_025367295.1	Present in both E.coli and Enterobacterales dataset
43182598	INSDC	DAJIKE010000015.1	54070	54759	-	HCO3208764.1	D-galactonate utilization transcriptional regulator DgoR	Escherichia coli		GCA_025367735.1	Present in both E.coli and Enterobacterales dataset
43182598	INSDC	DAJIKN010000031.1	2374	3063	+	HCO3263184.1	D-galactonate utilization transcriptional regulator DgoR	Escherichia coli		GCA_025368155.1	Present in both E.coli and Enterobacterales dataset
43182598	INSDC	DAJILG010000015.1	57008	57697	-	HCO3355381.1	D-galactonate utilization transcriptional regulator DgoR	Escherichia coli		GCA_025368815.1	Present in both E.coli and Enterobacterales dataset
43182598	INSDC	DAJIQA010000024.1	19449	20138	+	HCO3964429.1	D-galactonate utilization transcriptional regulator DgoR	Escherichia coli	ESBL077	GCA_025373195.1	Present in both E.coli and Enterobacterales dataset
43182598	INSDC	DAJIQA010000121.1	42045	42734	-	HCO3966309.1	D-galactonate utilization transcriptional regulator DgoR	Escherichia coli	ESBL077	GCA_025373195.1	Present in both E.coli and Enterobacterales dataset
43182598	INSDC	DAJLSR010000021.1	45330	46019	-	HCP3107145.1	D-galactonate utilization transcriptional regulator DgoR	Escherichia coli	405	GCA_025522235.1	Present in both E.coli and Enterobacterales dataset
43182598	INSDC	DAJLYU010000010.1	59279	59968	-	HCP3879659.1	D-galactonate utilization transcriptional regulator DgoR	Escherichia coli	405	GCA_025525415.1	Present in both E.coli and Enterobacterales dataset
43182598	INSDC	DAJMCC010000015.1	45450	46139	-	HCP4331340.1	D-galactonate utilization transcriptional regulator DgoR	Escherichia coli	405	GCA_025527335.1	Present in both E.coli and Enterobacterales dataset
43182598	INSDC	DAJMDE010000012.1	42685	43374	-	HCP4428224.1	D-galactonate utilization transcriptional regulator DgoR	Escherichia coli	405	GCA_025527835.1	Present in both E.coli and Enterobacterales dataset
43182598	INSDC	DAJNVR010000012.1	44853	45542	-	HCP9937591.1	D-galactonate utilization transcriptional regulator DgoR	Escherichia coli	18-5679	GCA_025666355.1	Present in both E.coli and Enterobacterales dataset
43182598	INSDC	DAJNWQ010000012.1	44853	45542	-	HCQ0037842.1	D-galactonate utilization transcriptional regulator DgoR	Escherichia coli	20-5171	GCA_025667215.1	Present in both E.coli and Enterobacterales dataset
[truncated: 1,038 more rows]

## Sheet: A152E (E)
ID	Source	Nucleotide Accession	Start	Stop	Strand	Protein	Protein Name	Organism	Strain	Assembly
[truncated: 139 more rows]
